# Supplementary material for: Virtual pathway explorer (viPEr) and pathway enrichment analysis tool (PEANuT): creating and analyzing focus networks to identify cross-talk between molecules and pathways
Source: BMC Genomics. 2015 Oct 14;16:790. doi: 10.1186/s12864-015-2017-z (PMC4606501; doi:10.1186/s12864-015-2017-z)
Supplement: Additional file 1: Table S1. — log2 fold change of six selected patients at time points 6 h, 12 h, 24 h, 48 h and 72 h. Data were taken from [20], Affymetrix probe IDs are shown. Table S2. Time-course and patient- dependent clustering of probeIDs that showed differential expression in at least one time point or patient. 24 clusters were created using EDISA 3D clustering, containing 823 non-redundant, and differentially expressed genes. Table S3. Annotation of the EDISA 3D-selected, differentially expressed set of Affymetrix probe IDs. Table S4. GO enrichment of EDISA 3D-selected, differentially expressed set of Affymetrix probe IDs. Table S5. Pathway enrichment of EDISA 3D-selected, differentially expressed set of Affymetrix probe IDs. Table S6. Targets of atorvastatin as identified by STITCH. Table S7. GO enrichment of the atorvastatin focus network. Table S8. Pathway enrichment of atorvastatin focus network using PEANuT. Table S9. Pathway enrichment of the atorvastatin focus network using DAVID. Table S10. Pathway enrichment of the FoxA1/A2/A3 – HMGCR neighbor focus network using PEANuT. Table S11. Pathway enrichment of the FoxA1/A2/A3 – HMGCR neighbor focus network using DAVID. Table S12. Node scores for FoxA1 neighbor focus networks of the six patients used for clustering. (XLSX 5773 kb) [file 12864_2015_2017_MOESM1_ESM.xlsx]

## Sheet: additional Table 1
Probe	6h' Patient 62	12h' Patient 62	24h' Patient 62	48h' Patient 62	72h' Patient 62	6h' Patient 65	12h' Patient 65	24h' Patient 65	48h' Patient 65	72h' Patient 65	6h' patient 67	12h' patient 67	24h' patient 67	48h' patient 67	72h' patient 67	6h' patient 79	12h' patient 79	24h' patient 79	48h' patient 79	72h' patient 79	6h' Patient 80	12h' Patient 80	24h' Patient 80	48h' Patient 80	72h' Patient 80	12h' Patient 81	24h' Patient 81	48h' Patient 81	72h' Patient 81
1007_s_at	0.0916865	-0.381168	-0.686064	0.370328	-0.308953	-0.393287	-0.0340658	-0.477471	0.524977	0.598068	0.0365243	0.278458	-0.181973	-0.268649	0.331096	-0.154545	-0.316692	-0.202773	-0.862703	0.168581	0.195298	-0.574471	-0.221161	-1.16481	-1.71796	-0.277405	-1.01266	-0.44205	-1.37201
117_at	2.27288	0.107024	-0.0600781	-0.0138008	-0.0310719	0.0230999	-0.0830252	0.45966	0.005729	-0.285981	0.0297806	-0.064537	-0.0704327	0.152092	0.054146	0.537221	-0.620959	0.0174362	-0.63319	-1.08574	-0.203872	-0.381285	-0.526872	-1.48303	-1.28981	-0.735551	-0.45833	-2.31755	-0.225677
121_at	0.500009	0.338903	-0.296935	0.401274	0.00791744	0.116423	-0.364752	0.272156	0.772391	0.898149	0.0636143	0.70991	0.568076	0.0885136	0.529862	-0.1769	-0.005645	0.202949	-0.293458	-0.162862	0.0693133	-0.137802	0.363453	-0.211356	-0.334498	0.102117	0.140363	-0.85903	-0.0287724
1294_at	-0.463277	0.445801	-0.144609	-0.452642	0.541568	0.517474	0.304581	-0.501801	-1.0945	0.00962777	0.0382649	0.277998	-0.957902	-0.887166	-0.648323	-0.300116	-0.198784	0.091618	-0.130716	-0.0098786	-0.160166	-0.277885	-0.105227	-0.286884	0.465316	0.312701	0.296144	-0.172197	0.10919
1431_at	-0.30757	0.429654	0.786193	-0.50194	0.202003	-0.127666	0.0971966	-0.238525	-0.965524	-2.7971	-0.253271	-0.506123	-0.383442	-0.371493	-1.54806	0.25159	0.436538	0.439979	-0.397132	-2.05045	0.499976	0.108006	1.09456	2.0224	2.04837	0.149444	0.103844	0.820802	-1.11126
1487_at	-0.609927	0.690713	0.855385	0.435089	0.476001	-0.0237443	0.297523	0.272742	0.113928	0.265757	0.0980652	0.440286	-0.540102	0.125709	0.337123	-0.239245	0.504246	0.208956	0.207698	0.409897	-0.0707646	0.214773	0.711628	0.456381	0.506139	0.238153	0.825208	0.279717	0.26451
1494_f_at	1.81203	1.87698	2.54799	-3.61165	4.33769	0.736782	1.71051	3.08132	-1.47667	-6.9074	0.988609	-1.43714	-0.490762	-0.137637	1.52728	1.52599	1.24549	3.64641	3.36794	2.88639	1.26108	0.870642	1.18077	3.44384	4.27749	0.592874	2.39531	2.91263	1.88863
1552256_a_at	-0.25888	0.872005	0.64688	0.162609	0.465564	-0.161933	0.0335559	0.182125	-0.372439	-1.88648	0.117968	0.255834	-0.789263	-0.518545	-0.0650721	0.099349	-0.25801	0.095972	-0.396364	-1.22615	-0.041177	-0.051056	0.097489	-0.053967	-0.673419	0.067808	0.384707	-0.051704	-0.889463
1552257_a_at	0.182605	0.26694	-0.559221	0.129576	0.587482	0.0991704	0.0929643	0.192191	1.25473	0.792195	-0.116859	1.37289	-0.217342	0.604361	0.746497	-0.354942	-0.283493	-0.159276	0.208442	0.446631	0.221845	0.0101909	0.273666	-0.36653	-0.40491	-0.192229	0.699902	-0.797252	-0.082478
1552263_at	-0.315459	-1.18716	-0.479187	0.108491	-0.413808	-0.814846	-0.177442	-0.260806	0.28162	0.698463	-0.0163434	0.852719	0.419375	-0.169925	0.656186	-0.551462	-0.0352434	-0.894865	-0.291328	0.252461	-0.423641	-0.286295	-0.643821	-0.793548	-0.141498	0.763709	-0.908691	-0.266427	-0.216886
1552264_a_at	0.866804	-0.309752	-0.00215783	-0.194801	-0.397417	-0.0819519	-0.599545	-0.123651	0.512518	0.102924	-0.381095	-0.335044	1.84057	-0.158048	0.101549	0.0180165	0.113556	-0.766352	-0.555212	0.42536	-0.428713	0.084626	0.667766	-0.334213	-0.528213	0.36487	0.372767	-0.653165	-0.589085
1552274_at	0.393328	-0.849482	0.135842	-0.676939	0.253472	-0.14403	-0.221185	0.931881	1.38941	0.943409	-0.202566	-1.08406	1.45156	-0.119751	-0.0699073	0.788696	-0.268546	0.429256	0.38859	0.950528	0.33502	0.0851777	0.519694	0.90184	1.06969	-0.152089	0.559175	0.916888	0.73473
1552275_s_at	-0.202232	-0.600685	-0.161412	-0.318526	1.16222	0.152861	-0.588504	0.754191	1.22168	0.90195	0.232938	-0.691426	0.530079	-0.459008	0.144037	0.058015	-0.644858	1.18256	0.450547	1.6002	-0.0360063	0.57408	-0.0139997	0.447306	0.931647	-0.468083	1.93726	-0.209191	1.43013
1552277_a_at	-0.274975	-0.217386	-0.15038	0.437053	0.0643087	-0.2955	-0.462173	-0.260815	0.895975	1.29215	-0.129553	0.973936	0.603929	0.225266	1.14674	0.054195	-0.193245	-0.252062	-0.188761	0.284382	0.169247	-0.04397	-0.265865	-0.585374	-0.501441	-0.186964	-0.484717	-0.85954	0.158616
1552278_a_at	0.0842019	0.925191	0.214216	0.283187	0.468793	-0.133262	0.0374849	-0.226574	1.03832	1.36001	0.208183	1.17041	0.456008	0.728689	1.35758	0.0881944	0.265142	0.267306	-0.0267367	0.858838	0.210361	0.458757	0.543462	0.047349	0.102889	0.058671	0.213631	0.210237	-0.290847
1552281_at	-0.304881	0.824918	1.08929	-0.817465	0.952336	-0.240209	0.209002	0.289217	-0.343299	-1.91223	-0.016407	-0.468619	-0.577442	-0.123414	-0.151788	-0.421402	0.417538	0.649344	0.484101	0.469702	0.358695	-0.0254924	2.24045	1.70135	2.13913	0.388734	0.904399	-0.198972	0.229796
1552283_s_at	-0.494707	-0.189427	-1.45082	-1.078	-0.315184	-0.381919	0.1051	-0.0204482	0.226829	-1.01524	-0.916906	-1.69058	-0.545131	-1.25146	-1.62497	-0.23607	-0.147375	0.089525	-0.347194	0.091703	-0.342542	0.631485	0.141095	0.727771	1.13301	0.575879	0.0728175	0.35418	0.969132
1552286_at	-0.0332832	-0.53608	-0.478538	-0.0954348	0.943047	-0.476249	-0.333465	-0.0198342	0.820538	1.14185	-0.0663815	1.1594	0.686466	1.22819	1.6457	-0.517434	-0.736578	-0.424799	0.028424	0.55713	-0.391849	-0.549174	0.572024	0.43413	0.08653	0.240283	0.219191	-0.198325	0.577179
1552295_a_at	-0.305492	-0.171239	1.04883	0.539181	0.579339	-0.0504695	-0.00549184	0.00572373	0.379352	1.39088	-0.327531	0.923907	0.281398	0.51603	0.641956	-0.0718937	0.253099	-0.597594	-0.0994902	0.46741	0.245379	0.433962	0.008666	0.134386	-0.109719	0.0006599	0.714311	-0.0157176	0.012082
1552299_at	-1.02276	0.11706	-0.0442967	0.0040237	0.0384847	-0.0120037	0.0227762	0.0144532	0.0896686	1.25307	-0.00580804	0.0563726	0.00645954	0.0633415	0.060138	0.0189598	0.322856	0.0095086	-0.614983	0.509289	-0.0342684	-0.331381	0.369849	0.453306	-0.0691137	0.001862	-0.388454	-1.4585	0.891706
1552302_at	-0.11141	1.58566	-0.830286	0.06599	-0.303885	-0.835318	-0.850009	0.190942	0.736045	0.0150242	0.0246922	-0.114665	-0.0189866	0.0453667	0.236123	-1.39063	-0.148104	0.420085	0.492635	1.10335	-0.49919	0.06991	-0.0224731	-0.792641	0.0329913	-0.069788	0.148491	-0.158567	0.11792
1552306_at	0.0718526	-1.33589	0.450485	-0.723413	0.281954	-0.252727	-0.254414	-0.399895	-0.0447695	0.762068	-0.259453	0.627478	0.9684	-0.869303	0.447132	0.322528	-0.677836	0.786038	-0.761534	0.608775	0.380644	-0.513415	-1.3528	-0.733125	0.0465045	0.304543	-1.00036	0.477507	-0.433251
1552307_a_at	0.225658	-0.179436	1.00074	-1.74176	0.994779	0.0025253	-0.218404	-0.13188	-1.18176	-2.84326	-0.416774	-0.427362	-0.320164	-1.21726	-0.596218	0.418683	0.012076	-0.063775	-0.530126	-1.0002	0.0441544	0.242599	0.914055	0.862397	0.048017	0.346119	0.14836	-0.283967	-0.946366
1552309_a_at	-0.0193038	0.016335	-0.0513958	-0.239133	-0.00591269	-0.00819436	-0.00921012	0.00559249	-0.826616	-0.89234	-0.00622205	0.0360568	0.938376	-0.800011	0.0235182	-0.267625	-0.602043	-0.95889	-1.64501	-0.905078	-1.18919	-1.38514	-2.18867	-3.60824	-3.12445	-0.634279	-0.8906	-1.22853	-2.1532
1552312_a_at	1.40332	-1.05017	0.148877	-0.586421	0.24954	-0.558666	-0.198664	-0.401597	-0.286641	1.65276	-0.142591	-0.77803	2.752	-0.423997	-0.156958	0.12748	-0.592941	0.514051	0.521866	0.308612	-0.739378	0.444699	-0.491606	-0.54389	-0.413621	-0.275124	-0.841248	-0.0282831	0.383391
1552316_a_at	0.0029975	0.114006	-0.0886509	0.0623466	0.0310612	-0.207116	0.0712899	-0.10141	-0.294924	-0.00809709	-0.0565913	0.00869888	-0.0182864	0.00768361	-0.0146427	0.859676	0.365632	0.242212	-0.64725	-1.85557	-0.230413	0.047853	0.836793	0.009357	-0.0556216	0.037889	0.19211	-0.118846	0.0084009
1552325_at	-0.158927	1.35637	-1.20376	0.0115525	0.0688963	-0.83789	0.12408	0.395634	0.438884	0.0384546	0.0263	-0.02578	-0.0788192	0.026207	0.203084	0.196254	-0.0664769	0.62392	0.151063	0.046541	0.141976	0.0754432	-0.077148	-0.154204	-0.0359934	0.0089488	0.186849	0.246618	0.153862
1552330_at	-0.234075	-0.0228529	0.750826	0.298179	0.440185	0.27266	0.316314	-0.0689506	0.0844729	0.201246	-0.067532	1.26118	-0.23027	0.287272	0.348242	-0.124349	-0.310076	0.496258	0.425279	0.87665	-0.558436	1.7106	-0.805186	0.196134	0.284375	0.345151	-0.778033	0.518909	0.667709
1552334_at	-0.864191	-0.266799	0.176602	0.442256	-0.188701	0.761767	0.180599	-0.066421	0.936712	-0.371084	0.644527	-0.661118	-0.10591	0.697656	0.178513	0.0289675	-0.0135988	0.0311086	-0.373421	0.32144	-0.0148297	-0.779682	0.572597	-0.388831	-0.58307	0.0061898	0.138298	0.0295516	0.0123576
1552347_at	-0.0784005	-0.899688	-0.766703	0.456849	-0.683652	0.929098	-0.452963	0.16016	0.332622	0.387145	-0.409992	-1.25609	-0.543484	-0.411785	-0.995275	-0.210993	0.517858	0.099901	-0.006425	-0.260891	0.0108737	0.114702	0.721774	0.109177	-0.136485	0.111504	0.340134	-0.173469	-0.184769
1552362_a_at	-0.428431	-0.28065	-0.218382	-0.504508	0.224438	-0.514618	-0.510323	-0.369099	-0.485544	-1.96481	-0.27366	0.509286	-0.338355	-0.702321	-0.607539	-0.612442	-0.65695	-0.589167	-0.945184	-0.839266	-0.934921	-0.71124	0.517502	-0.166486	-0.552636	-0.236837	-0.292656	-0.37955	-0.650172
1552370_at	-0.0853154	-0.159431	-0.223676	-1.77057	-0.549401	0.0716028	-0.332348	-0.962852	-1.69618	-0.801457	0.246138	-0.0216267	0.432493	-1.28185	-1.1295	-0.029073	0.318592	-0.180668	-0.381524	-0.167401	-0.7408	0.0020864	0.572732	-0.380778	-0.528658	0.616904	0.0902271	-1.02936	-0.233915
1552389_at	0.00172777	0.0146379	-0.65631	0.345225	-0.478863	-0.124258	-0.98933	-1.04078	0.31102	0.0835552	-0.257645	1.00759	0.855813	0.404658	-0.639435	-0.270114	-0.082296	-0.929665	-0.64294	-0.504376	-0.35967	-0.100112	-0.412513	-0.718888	-1.18486	0.234781	-1.10983	-0.500881	-0.691154
1552390_a_at	-0.824499	-0.674929	-0.431922	0.200702	-0.434144	0.0259484	-0.496496	-0.685817	0.296797	0.361908	-0.112027	1.23894	0.653664	0.333271	-1.00617	-0.267709	-0.121593	-0.795443	-0.690761	-0.458064	-0.402632	-0.543165	-1.23669	-0.485957	-0.916521	0.393941	-1.88344	-0.009847	-0.37076
1552417_a_at	-1.1184	-0.778275	-0.0490211	-1.39723	-0.00493852	-0.136045	-0.531747	-0.416667	-0.125753	0.877161	0.147894	0.736272	1.29835	0.149769	-0.0274765	1.69538	1.28435	-1.59565	-0.307136	-0.696941	-0.598722	0.424975	-0.116307	0.0245754	-0.139044	0.0096445	0.0120077	-0.134809	0.567067
1552422_at	-1.40125	-1.07909	1.49686	-0.255615	1.40912	-0.685881	0.429731	-0.745889	0.341135	-0.54324	0.746144	0.0351414	-1.27664	-0.000281557	-0.561256	-0.0156727	0.378548	-0.356383	0.323103	0.491013	-0.66744	-0.494471	0.13031	0.730858	0.697088	-0.151216	-0.290565	0.335447	0.11193
1552426_a_at	-0.344757	-0.747632	-0.211569	-0.333038	0.533488	-0.0701182	0.176895	0.176969	0.505392	1.06816	-0.106977	-0.50464	0.0107613	0.147306	0.584249	-0.370362	-0.105913	0.291859	-0.238241	-0.114288	-0.076222	-0.222052	-1.20872	-0.348359	-0.164883	0.051443	-0.958461	0.880429	0.560395
1552427_at	2.11019	0.296695	-1.21843	0.163888	0.0231503	-1.02594	-0.0114308	0.298867	0.714495	1.19682	0.407116	-0.119735	-0.0374259	0.828463	0.32779	-0.0524457	0.0804194	0.132734	0.154651	0.242785	0.208618	0.139705	-0.0666857	-0.212055	0.0034975	0.15838	0.355281	0.229758	0.103519
1552472_a_at	-0.295645	-0.904375	-0.0784382	0.143785	-0.161615	0.00108966	0.265273	-0.287117	0.236813	1.6653	0.141847	-0.127827	0.800156	0.694174	0.0389996	0.11525	0.578018	-0.510818	0.875074	0.558342	0.0067065	-0.168375	0.0030416	-0.105797	-0.273547	-0.130633	0.706079	0.719999	0.195305
1552477_a_at	-0.447138	0.246093	1.09132	-0.318657	-0.226225	-0.166627	-0.707097	-0.717255	-1.02924	-1.29678	-0.332223	-0.184728	0.54447	-1.33994	-0.509437	0.856807	-0.501155	-0.672718	-0.263275	0.613362	-0.4912	-0.213387	0.89106	1.43239	0.780135	-0.448173	-0.851802	0.0347594	-0.504692
1552478_a_at	0.425136	-0.127807	0.21172	-0.353162	0.0536519	-0.563918	-1.0087	-0.744816	-1.36828	-1.57762	-0.368213	-1.92118	1.93286	-0.518344	-1.30973	0.0069031	-0.0089879	-0.0170814	-0.0990512	0.0271143	-0.0140973	-0.002827	-0.022743	-0.0101027	0.267947	0.0010032	0.0151878	0.0121068	0.110384
1552481_s_at	-0.49432	-0.245619	0.960446	0.00459233	0.0271641	-0.173638	0.310497	0.101459	-0.287403	-0.609203	0.0979654	-0.449963	0.980389	0.0354966	-0.525508	1.50132	0.506578	-0.0742245	-0.180312	-0.0465195	0.316283	0.161712	0.584663	-0.210517	-0.152711	-0.769394	-0.403479	-0.626886	-0.155595
1552496_a_at	-0.830898	0.11386	0.427101	0.171813	-0.0523655	0.263706	0.13624	0.226691	-0.308607	-0.686051	0.168217	0.394508	-0.643302	-0.110554	-0.192869	0.153902	0.229863	0.0036894	0.347431	0.7375	-0.179764	-0.0392136	0.825305	0.148505	0.499518	0.0673744	1.00526	-0.605503	0.286384
1552519_at	-0.25428	-0.291052	1.21026	-0.120968	0.766624	1.10588	0.264452	-0.280597	-1.11712	-2.55925	0.163426	-0.709565	-1.06772	0.0707355	-0.895826	-0.116849	0.619539	0.914947	0.526952	0.0251702	-0.0108168	0.175381	0.895144	-0.128311	0.349655	-0.0798642	-0.0242291	1.91285	0.864109
1552520_at	-0.0211878	0.0868852	0.392281	-0.385014	0.0369942	-0.208247	0.165718	-0.841136	-0.000790879	-0.536246	-0.00564546	0.540674	0.0902945	0.0602009	0.155945	-0.773191	0.0541325	-0.752094	0.0031519	-0.298549	0.0133369	-0.0058737	-0.0279	-0.0328815	-0.0527741	-0.0482467	-0.0054731	0.205753	-0.775319
1552521_a_at	-0.0335426	-0.733491	-0.0102348	-1.10505	-0.101538	0.498915	-0.126326	-0.403055	-0.988124	-1.59841	-0.738766	0.379132	0.322896	-0.160429	0.219316	0.239032	-0.397955	-0.0631844	-0.968413	0.0333164	0.141073	-0.272583	0.0865526	-0.310351	-0.27849	0.321888	0.0575083	0.04443	0.0060789
1552531_a_at	-0.021962	0.0262859	-0.0391841	-0.00120955	0.0454476	-0.00987024	-0.0208499	0.00511115	-0.00994654	0.205046	-0.0129391	0.0108792	-0.0251068	-1.35307	0.0203008	0.0003545	-0.0615687	0.02654	-0.0673295	-0.0692945	-0.0142055	-0.0093219	-0.451296	0.500265	0.0311255	-0.0128802	-0.0565615	-1.35828	0.0131588
1552566_at	0.00261397	-0.462924	-0.051256	-0.0133838	0.00974267	0.20457	-1.60226	-1.66489	-1.20255	-1.47269	-0.00366358	-0.541054	0.364654	0.0247896	0.0188133	-0.002779	-0.0071856	0.810241	-0.492162	-0.988074	-0.010592	-0.0308545	0.0147788	-0.0079003	-0.540799	-0.0015959	0.0121171	0.0013352	0.0125346
1552568_at	-0.708032	0.190546	1.01935	-3.1849	-0.144971	0.301346	2.35007	1.72945	-4.83524	-6.99031	0.324297	-0.913245	-1.06191	-4.03883	-1.68741	-1.16771	-1.3895	0.51638	-1.89743	-1.84365	-0.101159	-1.39628	-1.23191	-1.02544	0.132984	-1.10248	0.511878	-1.57797	0.016412
1552569_a_at	-0.761272	0.219243	1.08152	-3.20868	0.534859	1.01563	2.85488	1.75266	-4.24798	-7.11366	0.187527	-0.951924	-1.38548	-4.25968	-1.22489	-1.10865	-1.86642	0.416396	-1.90437	-1.75605	-0.329915	-1.49534	-0.49475	-1.45536	0.21986	-1.09391	0.659009	-2.22026	-0.168489
1552575_a_at	1.14343	-0.236784	-0.139456	-0.00110368	-0.564277	-0.0137619	-0.0126997	0.0397322	0.0900966	0.0239727	-0.00550437	0.0422853	0.0978214	-0.0103057	0.0718768	-1.16689	-0.537251	0.228933	0.317832	0.0277983	-0.968341	-1.35987	-0.207902	-0.805748	-0.888429	-2.12242	0.596031	-1.47223	-0.832542
1552607_at	0.0588092	-0.0586716	0.721087	0.790415	1.2678	-0.0583149	-0.425683	1.13586	1.58805	0.838214	0.472429	-0.688498	-1.43545	1.48838	1.85901	0.755692	0.203747	0.0704623	2.24844	0.471987	0.798272	0.499922	0.316854	0.544825	-0.364413	-0.361488	-0.0638457	0.402805	0.178959
1552610_a_at	-0.241365	-0.387843	-0.659735	-0.428173	-0.750807	0.163118	-0.555315	-0.61088	0.154495	0.78252	0.0079278	0.633152	1.03318	-0.00815119	-0.503602	1.02593	0.108118	-0.771358	-0.654566	-0.0808145	0.309454	-0.023941	0.399013	-0.308839	-0.459562	0.016021	0.403338	-1.03891	-0.17027
1552611_a_at	0.151607	-1.40641	-1.20467	-0.675392	-1.73141	0.531283	0.0307288	0.977345	1.37268	0.484685	0.227293	-0.969637	4.03991	-2.3514	-2.28676	0.503366	-0.499939	-0.844374	-0.800381	-0.374604	0.005445	-0.111204	0.191203	-0.020069	-0.063284	-0.07952	0.361981	-0.822913	0.024463
1552612_at	1.22525	-0.374721	0.53913	-0.511116	0.220314	-0.680864	-0.808939	-0.928907	-0.251284	0.435389	0.000730578	0.710566	2.26445	-0.00392074	-0.445061	0.364747	0.452052	-0.196646	0.541767	0.499306	0.306473	0.157937	0.118092	0.0521404	-0.14464	-0.0563913	0.451816	-0.064478	0.455271
1552613_s_at	0.483858	-1.39763	1.03323	0.139983	-0.111204	-0.38137	-0.340109	-0.380574	0.292207	0.655519	-0.0172296	0.170822	0.886745	0.0696526	-0.122974	0.302874	0.036863	0.251892	0.171005	0.375141	-0.071911	0.270143	-0.119277	0.129572	-0.249027	-0.293616	0.390718	0.272147	0.259563
1552615_at	0.986895	0.24776	-0.0219388	-0.371204	-0.00128709	0.351748	0.487255	0.666128	-0.813304	-2.4841	0.187123	-1.41355	-0.0917215	0.232576	-0.739376	1.03515	0.625272	1.00632	0.292533	-0.776339	0.207468	0.0458993	-0.616473	0.731325	1.64779	0.972818	1.35907	1.90372	0.0908045
1552616_a_at	1.40058	-1.48486	2.8581	-0.182683	-1.42361	0.204629	0.623984	0.577996	-1.07824	-2.70081	0.267032	-2.09777	-0.0292128	0.312113	-1.03952	0.772045	0.489395	1.67838	0.176868	-0.497115	-0.537648	1.33104	-0.0939367	1.2034	1.88782	0.179429	1.59685	0.760225	0.332556
1552618_at	0.422205	0.479479	-0.221592	0.526708	-0.0802546	-0.664865	-0.0612743	1.18156	-0.0192411	0.585079	-0.644433	-0.145421	0.899221	-1.04502	0.975496	0.535544	0.592607	-0.655478	-0.0660486	-0.381574	0.0918587	-0.338212	-1.1984	-0.266283	-0.504719	-0.294188	0.0309523	-0.539444	-0.203926
1552621_at	-0.554188	0.409018	-0.826692	0.167557	-0.402613	0.0105041	0.288164	-0.183968	-0.435719	0.0248961	-0.551807	-1.45628	0.140824	-0.52491	-1.44181	0.387267	1.23673	0.0245463	-0.194734	-0.631464	0.617839	0.893551	0.553066	0.418864	0.396427	-0.786335	-0.0558747	0.336966	-0.597962
1552622_s_at	-0.265915	0.863813	-0.303953	-0.317806	-1.4637	-0.15585	-0.0185031	0.353725	1.04722	-0.16527	-0.026884	-2.0082	-0.393037	-0.497411	-1.2196	0.33807	0.0136013	0.197535	-0.720138	-0.670997	0.277278	-0.0212143	0.298488	-0.248655	0.139611	-1.07795	-0.287416	-0.117708	-1.21635
1552625_a_at	0.384098	-0.85949	0.807144	0.153705	-0.215129	-0.316121	-0.357823	-0.153259	0.473579	1.26959	-0.253855	0.205271	1.79708	0.377474	0.433859	0.175153	0.117809	-0.557157	0.322954	0.890045	-0.0613218	0.191155	0.363187	-0.462733	0.650835	-0.276079	0.166892	-0.143909	1.04929
1552627_a_at	0.558938	-1.80091	-0.642678	-0.539563	-1.11759	0.456437	-0.665359	-0.274753	-0.148163	-0.595254	-0.00743847	-1.6002	1.38063	-0.954515	-0.833427	0.669193	-0.900123	-0.440296	-0.359946	-0.538263	-0.126309	0.415627	0.549811	-0.713041	-0.44655	0.271834	0.323236	0.0450315	0.92018
1552633_at	-0.0249843	-0.205284	-0.813843	0.297945	-0.23735	0.845937	0.329757	-0.0354961	-0.0304697	-0.21659	-0.223711	0.676669	-0.0344761	-0.0567011	0.864693	-0.095601	-0.0506992	0.205491	0.0426893	0.299785	-0.424712	0.522613	-0.216211	0.330752	-0.253495	0.04665	-0.114674	-0.197753	0.56275
1552634_a_at	0.349719	0.618542	-0.470925	-0.520724	-0.0484822	-0.375877	0.188474	0.0673646	-0.256451	0.305251	-0.142692	0.0119364	-0.00555725	-0.0761021	0.322791	0.522437	-0.258928	-1.10224	0.000373	0.765577	0.179615	0.35654	-0.249418	-0.876711	-0.128829	-0.57539	0.291992	-0.057153	0.0977828
1552641_s_at	0.432305	0.554535	-0.341535	0.619576	0.305881	-0.348899	-0.0601419	-0.54146	1.22576	1.45378	0.151949	1.36457	0.802814	0.726865	0.857555	0.199034	0.585371	-0.512314	0.059477	0.405884	0.471207	-0.0068015	0.759414	-0.0446397	0.804383	-0.112364	0.611369	-0.575078	-0.207234
1552643_at	-0.00377543	0.122468	-0.0150812	-0.838929	-0.298986	-0.377994	0.111074	0.00141224	-0.342576	-0.620244	-0.00412537	-0.377316	-0.446255	-0.882058	0.169083	0.239652	-0.0054278	0.0086164	0.229846	0.0573132	-0.432196	-0.458802	0.898387	-0.925643	-0.517158	0.0359762	0.177205	-0.438485	0.482884
1552644_a_at	0.1193	0.0646291	-1.1552	-0.330509	-0.485991	-0.0415252	0.0615619	0.016273	0.456814	0.311017	0.50106	0.0142065	0.610824	-0.0576014	0.218195	-0.445583	-0.352402	-0.87828	-0.694811	-0.106574	-0.286669	-0.266917	0.115815	0.604242	0.195754	0.121223	-0.264021	0.405899	0.323643
1552648_a_at	0.301242	0.427232	1.01361	1.63041	-1.13546	-0.0692342	0.725936	1.31601	1.5498	0.848877	0.19751	-0.337931	1.0921	0.881247	0.400859	0.23834	0.384456	-0.0312533	0.248062	0.440501	0.159926	0.199809	0.01104	-0.0606414	-0.036338	0.475194	1.26686	0.636736	0.339903
1552649_a_at	1.85032	0.086152	0.660133	0.368255	0.0473252	0.412517	0.176216	0.129754	1.42733	0.566223	0.333461	0.2356	0.647838	1.45003	1.09581	0.627046	-0.110452	-0.0290823	-0.485798	0.175889	0.354201	0.776311	0.902318	0.924919	0.469275	0.548995	1.75414	-0.903065	0.846222
1552651_a_at	1.34144	0.00908918	0.242884	0.0950042	0.00695246	-0.62737	0.522037	-0.159442	1.15499	1.2192	0.429638	0.249434	0.285348	-0.0686331	0.607937	0.886142	-0.207131	0.0204164	0.389803	0.736177	0.56534	-0.149807	0.0321336	-0.381576	0.849142	-0.333919	0.884358	-0.068699	0.2978
1552656_s_at	0.186302	-2.10191	-0.120908	-1.55704	-1.11979	1.23259	1.13677	-0.498881	0.513588	-0.00364449	0.979016	-0.0925784	3.41175	-2.69966	-2.87205	0.174253	0.0343289	0.77798	-0.710711	-0.08534	0.0851288	0.0894067	0.0867988	-0.0105693	0.324239	0.622115	0.533655	-0.326431	0.0136049
1552660_a_at	1.63912	-1.436	0.117887	-0.583484	-0.167898	0.280621	-0.653833	-0.520981	-0.0976031	1.41039	-0.266963	-1.10303	2.9317	-0.977849	-0.61029	0.899248	0.070501	-0.225837	0.49162	0.406396	0.204918	0.916116	0.614576	0.884417	0.438918	0.0361	0.737455	0.071128	1.09726
1552665_at	-0.00525466	0.0383116	-0.0455431	0.0061748	-0.283636	-0.0218661	0.0897184	0.0141673	-0.00265663	0.00295816	-0.00322128	0.00618488	-0.00528891	0.0400194	0.0198342	-0.0549876	-0.0058177	-0.773131	-0.0009897	0.0076405	-0.15902	0.0136896	0.440102	-0.0460813	-0.119393	0.0875109	0.0700322	-0.889118	0.0202803
1552667_a_at	0.11793	0.480818	2.52429	3.30392	-0.871212	-0.00289564	0.0549314	2.94279	0.885109	-0.385962	-0.00467132	-2.21001	-0.0086118	3.34244	-1.4889	-0.004412	-0.0025327	-0.493354	2.13442	2.59073	-0.0096149	-0.0122885	0.0135216	-0.0142224	-0.0006675	0.0029993	1.33037	0.0076714	0.0216822
1552670_a_at	-0.784502	-0.37698	1.2009	-0.680377	-1.32247	0.45414	0.287693	-0.00769928	-2.34679	-4.17248	-0.186901	-1.48051	-0.0468227	-1.31254	-2.43555	1.01257	-0.197569	0.678227	-0.602258	-1.62832	-0.573696	-0.124784	0.481877	0.58408	-0.984215	0.128021	-0.590336	-0.0807864	-1.6902
1552671_a_at	-0.496612	0.298154	-0.0539765	0.268812	0.85066	-0.523214	-0.0419334	0.0433112	0.235249	1.09455	0.492403	0.421408	1.31112	-0.0964958	0.18619	0.0184526	-0.253761	-1.08598	-0.0942136	-0.017539	0.221826	-0.138456	-0.321512	0.651365	-0.281207	0.304051	0.248961	-1.31815	-0.0380511
1552678_a_at	-0.00870596	-0.798264	-0.398812	-0.263047	-0.040032	-0.237755	-0.360632	-0.517259	-0.0578553	-0.183241	-0.437967	-0.46884	0.888471	0.104309	0.0758748	-0.071725	-0.0050565	-0.337267	-0.193172	-0.345634	0.029241	0.684113	0.0912027	0.0017462	0.154543	-0.24138	-0.0729766	0.1952	0.0811629
1552682_a_at	0.0537344	-0.0365357	-0.177033	-0.212772	0.351845	-0.0122958	-0.314452	-1.13131	-0.593694	-1.29694	-0.227635	0.140671	1.45895	-2.23332	-1.37083	0.848636	-0.994047	0.722982	-0.267764	-0.55867	-0.12656	-0.203056	0.0642667	0.237282	0.0167567	0.239477	-0.37197	-2.15017	-0.144295
1552685_a_at	2.03006	-0.315388	0.072841	0.22017	-1.23351	0.302646	0.274246	-0.398509	0.457674	0.309912	0.538506	-0.102677	1.31962	-0.169581	0.401448	1.68559	0.231717	-0.46023	-0.467397	-0.292216	1.64152	1.06346	1.21596	0.694704	-0.656596	0.564536	0.200602	-0.28767	-0.304188
1552689_at	-0.25127	0.0272704	-0.359903	-0.0118105	0.271442	0.994793	0.349849	0.027529	0.74761	0.00221547	-0.0316504	0.0128528	-0.00961942	1.0556	0.234936	-0.0005694	0.758721	-0.32418	-0.0010986	-0.445693	-0.6149	-0.009142	-0.064764	-0.0152221	0.671565	-0.021429	0.0464916	-0.473128	0.425725
1552695_a_at	-0.580667	-0.25212	-0.588181	-0.421691	-0.295516	0.244547	-0.188513	0.554548	1.01252	-0.386885	0.0884959	-1.02663	1.93136	-0.38754	0	-0.0556749	0.0089497	-0.213049	-1.08714	-0.165371	-0.0333678	-0.0378538	0.02459	0.0863322	-0.460934	0.0470833	0.530654	0.200759	-0.663428
1552696_at	0.0525411	-0.0614134	0.161172	-0.288088	-0.794385	-0.360389	-0.737405	-0.68352	-0.723396	1.73804	0.780409	0.220105	0.843853	0.985752	0.862363	-0.535515	1.07852	-1.57544	0.794182	0.516773	0.669832	-0.17475	0.68832	0.754955	0.0264287	0.303861	-0.251358	-0.596112	-0.23814
1552701_a_at	-0.505798	0.08515	-1.54903	-1.0973	0.0440541	0.379217	-0.257191	-1.32221	-1.19504	-0.540867	0.206873	2.48562	0.16461	-0.3935	-0.148526	-0.586347	-0.47791	-0.442971	-2.1348	-1.5365	-0.417179	-0.163581	0.178016	-0.781391	-1.30329	0.093212	-0.859975	-2.18213	-2.02151
1552703_s_at	-0.15925	-0.945316	-0.895902	-0.506295	0.00237726	0.240545	-0.486259	-1.62099	-0.81624	0.0938803	-0.0249358	0.835433	1.3209	-1.78943	-0.713244	-0.38647	0.19359	-0.661355	-2.2075	-0.437584	-0.669981	-0.203721	-1.0433	-1.1275	-1.37058	-0.104984	-2.01493	-1.39382	-0.17033
1552705_at	-0.0223905	0.0554791	-0.0674233	0.00414778	0.0260286	-0.135348	0.527874	-0.978462	0.0508301	-0.12195	-0.209038	1.09652	-0.00738279	-0.0102443	0.0986419	0.0401179	-0.0308576	-0.484487	0.0284852	0.405396	0.0297744	-0.0035774	-0.0414014	-0.0496038	0.109264	0.0012208	0.0507102	0.197743	0.0523494
1552726_at	-0.413305	0.415974	1.11593	1.3949	0.718159	0.551348	1.54809	0.300748	0.735016	-0.442384	0.236194	0.27607	-1.7264	1.09231	0.300666	0.960749	-0.375926	1.18972	-0.053209	-0.116474	0.0220345	1.57672	0.670968	0.738302	0.273637	0.313293	-0.740169	-0.0004433	-0.314081
1552727_s_at	-0.214883	-0.831257	0.281001	0.587977	0.151804	0.590766	0.0413591	0.875826	0.635551	-0.21227	0.0121669	0.23291	-0.675913	0.377579	-0.358505	0.502224	-0.168704	1.3246	0.0617405	-0.195059	0.646802	0.812608	0.120925	0.701212	0.137678	0.045199	0.22075	0.339138	-0.598258
1552729_at	0.531554	0.0876535	0.616012	0.622723	-0.855305	-0.413353	0.0585777	0.981133	-0.0274655	-0.271227	-0.144612	-0.222349	-0.963337	0.335566	-0.424884	-0.130025	-0.0406408	0.295237	0.186882	-0.0119806	0.0013862	-0.241606	-0.285948	-0.0192413	0.0243027	0.0208126	0.804489	0.143359	-0.0008089
1552733_at	0.825491	-0.654294	0.0889537	0.130422	-0.0969343	0.187261	0.746627	-0.220264	-0.816711	-0.870164	-0.500373	-1.58462	-0.856138	-0.254808	-2.02462	0.0026455	-0.063118	0.288105	0.823464	-0.226048	0.032737	-0.399596	-0.00139	0.550602	0.571743	-0.111093	-0.143034	0.339941	0.348573
1552739_s_at	0.0041994	-0.310156	1.19581	0.372837	0.308431	0.440574	0.218751	-0.922931	0.476662	0.686751	0.0043174	0.978943	0.90755	-0.351208	1.90864	0.677446	0.951449	-1.32275	-0.178399	0.991167	-0.293822	0.559244	0.367254	-0.0165245	0.457494	-0.030766	0.162957	-0.10353	0.345656
1552770_s_at	-0.323444	0.92062	0.611235	-0.0568507	0.0594559	-0.0139635	0.184949	-0.277704	-0.416567	-1.49626	-0.0422374	-0.138331	-1.19924	-2.48098	-0.319978	0.109634	-0.0918967	0.368041	0.0361072	0.0006764	-0.0063634	0.0403392	0.0263639	-0.0524012	0.528948	-0.030401	-0.174434	0.224089	0.0749267
1552774_a_at	-0.161582	-1.01274	-0.0669067	0.00494859	0.011149	0.406242	0.00318828	0	-0.0122055	0.398573	-0.60727	-1.43567	-1.15041	-0.281637	-1.60403	-0.62866	-0.570639	-0.288515	-0.0052891	0.144568	0.101339	0.0603043	0.741485	-0.0464106	0.889612	0.0032167	0.0709903	0.711742	0.649515
1552790_a_at	0.241826	-0.61519	0.146164	-0.84516	0.66506	0.517324	0.670911	-0.262212	-0.822518	-0.566332	0.42343	-0.00252277	-0.483054	-0.768445	-0.397296	0.134631	-0.114536	0.268324	0.188864	-0.289477	0.10795	0.137672	0.03237	0.186047	0.904679	0.099755	0.045447	0.258383	0.20555
1552792_at	1.10884	0.0767959	-0.0323075	0.00482507	0.0023985	-0.0940772	-0.110317	-0.0331547	0.0237664	0.0329804	-0.353544	0.0181371	1.08727	0.0511929	0.0533513	-0.0069149	-0.253106	0.717389	0.0267607	0.0380129	-0.0120253	0.18386	0.134138	0.0114627	-0.031565	-0.279909	0.44675	0.0309582	0.0515824
1552807_a_at	-0.0126025	0.0137718	-0.0194971	-0.0153646	0.00199978	-0.43872	-0.032252	-0.966646	-1.55938	-2.03787	0.0223254	-0.000429822	-0.0233046	0.018395	0.0678024	0.606994	-0.130254	-0.11332	-1.29267	-1.07506	0.678705	0.315302	1.3132	0.0611675	-1.97809	-0.653127	0.0839887	-0.288794	-0.410604
1552812_a_at	0.051318	-0.845289	-0.0476656	-0.0150332	0.00728076	1.24232	0.0699981	-0.0423163	0.566774	1.27379	-0.160713	-0.00601718	1.32136	-0.536556	-0.00977461	0.94526	-0.011575	0.0551209	-0.0067491	0.0068903	-0.0104532	-0.0327778	0.277953	-0.019691	-0.722889	-0.992911	0.214204	-0.057344	0.0227322
1552829_at	-0.00857358	0.0287616	-0.0325696	0.00314484	0.00195355	-0.0113092	-0.00980229	0.00705284	-0.00904761	-0.00235478	-0.0031278	0.00707012	-0.00705284	-0.0159674	0.0268784	0.0157948	-0.0902219	0.0202612	-0.214921	-0.173784	-0.2008	-0.8641	-0.0616518	0.041721	-0.166951	-0.240775	-2.20563	1.05167	-1.91481
1552846_s_at	-0.00532017	0.0474353	-0.0476041	0.00484081	0.0241772	-0.00680927	1.69745	-2.2377	-2.10938	-1.60603	-0.00362301	-0.0988996	-0.0182963	0.101163	0.0192344	0.268133	0.826003	0.33069	-1.28097	-2.17704	0.007757	-0.0472263	1.25753	-0.107116	-1.04194	0.0542569	0.0564652	-0.0578287	-0.848874
1552862_at	1.45334	0.357378	1.10681	0.654484	-2.44225	0.613481	-0.0121678	0.193069	0.167986	-1.66913	-0.255535	-2.74194	-0.26756	-1.6353	-3.12101	0.0022902	0.14578	0.809568	0.771892	0.0081964	0.145122	0.103779	0.211992	0.670282	0.316523	-0.155243	0.178309	0.0058732	-0.0914054
1552879_a_at	0.00819604	0.0609605	-0.154763	0.00908559	0.0120706	-0.0048472	0.112941	-0.130618	-0.342422	-0.0919609	-0.0120345	-0.88569	0.0161674	-0.190901	-0.421357	-0.015678	0.0541463	1.27588	-0.344308	-0.337325	-0.0048897	-0.0131841	-0.0369768	-0.0101885	0.0231683	-0.0071359	-0.144982	0.0310619	0.0357852
1552880_at	1.15531	1.59891	1.59555	0.275476	-0.390883	0.766794	0.698796	0.629415	-0.256469	-1.04566	0.210919	-1.53076	0.496124	0.560747	-0.759351	-0.257413	0.559675	0.784745	0.185669	-0.203483	0.079885	0.594744	1.51364	0.701728	0.59846	1.02138	0.808785	0.698662	0.159983
1552914_a_at	0.622049	0.335833	1.60764	0.594689	-0.304823	0.559166	-0.105459	-0.549811	-0.118577	-0.563686	0.316525	0.028482	1.11591	1.29737	0.0625068	-0.0053326	0.0348061	-0.0385609	-0.139818	0.0045824	0.183015	-0.179931	-0.007416	-0.0406332	-0.677992	-0.0034914	-0.0703411	9.92e-05	0.0127091
1552921_a_at	0.693107	0.0581246	-0.0610899	0.635293	0.0710589	-1.06275	-1.5755	-0.543681	-0.233779	0.185184	-0.633336	0.1229	0.692453	1.34919	0.545338	0.498906	-0.1969	0.0592801	-0.210563	0.500962	-0.941894	-0.881678	0.638386	-1.58097	-0.354482	-0.573514	-0.799383	-1.19406	0.068363
1552923_a_at	-0.0286884	0.0444593	0.0246265	0.00637891	0.025944	0.351107	-0.00845538	-0.521381	-1.73524	-1.26107	0.250327	0.0131268	-0.521637	-1.84939	0.0328467	0.0298877	-0.004004	0.0192893	0.316082	0.010652	-0.0172724	0.0160697	0.0124397	-0.0160198	0.0030699	0.0028856	0.0072536	-0.0022575	0.0207216
1552924_a_at	-1.07722	0.186469	1.22345	0.142327	-1.0062	1.12465	0.201064	-1.27346	-2.13104	-2.49594	-0.233647	0.308225	-2.22201	-0.954221	-0.305849	0.072937	0.18189	0.0037377	-0.007271	-0.0036027	-0.0084663	0.552021	0.0065578	-0.0582394	-0.107935	0.182762	0.0088702	0.0085965	0.0371929
1552928_s_at	0.0286387	-0.0919887	0.312958	0.302496	0.0233132	0.147386	-0.199858	-0.442566	-0.584563	-0.412539	0.0543227	-1.13471	0.451787	0.126301	0.353483	-0.296136	0.234177	-0.49966	-0.244944	-0.4135	0.680336	0.0526554	-1.31422	-0.0755075	-0.48214	0.262652	-0.343369	-0.085914	0.30081
1552931_a_at	0.22548	-0.152107	0.398513	0.0703448	-0.326276	0.334958	-0.49428	0.157891	-0.613615	-0.743516	-0.214939	-1.07948	0.224646	-0.470222	-0.764	0.888954	0.362151	0.202472	0.007927	0.0079195	-0.337752	-0.169214	0.784899	0.902552	0.295416	-0.0412375	0.425396	-0.582827	-0.049047
1552944_a_at	-0.152345	1.03397	1.41914	0.404285	0.335648	-0.051873	-0.0611848	0.0467619	-0.16704	0.0123327	0.552694	0.00423008	-1.07697	1.10479	0.668231	0.0129962	-0.0027416	-0.847873	1.88102	0.0151298	-0.0085195	0.0989904	-0.0059614	0.0050879	0.0286489	0.22934	0.0571585	-6.1e-05	-0.170862
1552957_at	-0.0140404	0.0966165	-0.127516	-0.0510338	0.0115812	-0.0475498	-0.0269125	-1.56547	-2.99366	-2.61571	0.00729828	-0.0248486	-0.918047	-2.8578	-0.197292	0.0293846	-0.0052717	0.0932526	0.156885	0.0707627	-0.0021333	-0.0150695	-0.0144915	-0.0453072	-0.0284519	0.0068873	0.0399037	-0.386437	0.0192633
1552969_a_at	-0.00255538	0.779094	-0.307182	0.0129239	0.0429726	-0.218111	0.0112101	0.0896067	0.101795	0.0623519	0.511002	0.00212118	0.0175244	0.0537472	0.0983465	0.0215226	0.0206451	0.064204	0.0423285	0.0640232	0.0256276	0.081871	-0.0094868	-0.0184293	-0.0584287	-0.0611493	0.0442423	0.809752	0.435167
1552978_a_at	1.56393	-1.51625	-0.851541	-0.684957	-1.18376	0.896215	-0.082264	0.00340112	0.492237	1.45148	0.202604	-1.29397	2.93412	-1.61817	-0.279186	1.09509	0.260729	-0.75683	0.21284	1.18457	0.402404	1.20754	0.031185	0.172904	0.139059	0.398793	0.0586705	-0.184303	0.286522
1553030_a_at	-0.780081	0.572057	1.8906	-0.674489	-0.538681	-0.185482	-0.149331	-0.661336	-2.14973	-3.2163	-0.300522	-0.288618	-0.331566	-0.523269	-1.41911	0.640732	-0.202152	-0.0806088	-0.39841	-0.0933786	0.526957	0.26525	-0.231952	0.749531	-0.039832	0.418006	0.0856273	-0.0429157	-0.180217
1553033_at	-0.0818299	0.0718492	0.203725	0.00488039	-0.775415	-0.0715808	-0.0739579	-0.268763	-0.798469	-0.0872255	-0.0043801	-1.4284	-0.0341854	-0.000812252	-0.758721	0.0001611	-0.0099797	0.0415202	-0.059334	0.0154158	0.0173923	-0.010288	0.0006482	-0.0204007	0.0166366	0.0023997	0.0128148	0.0171905	0.0261588
1553048_a_at	2.20521	0.051167	-0.401873	0.0963377	-0.163642	0.15948	-0.37695	0.0549847	0.00347143	0.195136	-0.758513	0.0136434	1.48286	0.136503	0.0492742	-0.060486	-0.247043	-0.521747	-0.143181	0.828371	-0.458728	-0.158433	0.43818	0.149281	-0.470631	0.36913	1.30084	-0.540702	0.325799
1553055_a_at	2.1043	0.0952457	-0.0878179	-0.0161406	-0.289629	-0.0542464	-0.0229924	-0.0995898	0.993783	0.249952	-1.69994	-1.50417	1.31994	-0.411363	0.0935577	-0.0019732	0.0334138	0.0389371	-0.0944043	0.12456	1.29559	0.107442	-0.626345	-0.103009	0.970129	-1.00001	-0.207683	-0.0484149	0.556617
1553062_at	0.231362	-0.188829	-0.477098	-0.435552	0.0571219	0.719711	0.360759	0.338763	-0.00677914	-0.367679	-0.00176771	-1.99964	-0.277246	-2.54724	-1.04739	-0.0901966	2.29778	0.303806	-1.74299	-1.95665	0.312415	-0.0558615	0.326981	-0.0984556	-0.601558	-0.0024199	1.01875	-0.538663	-0.0158532
1553102_a_at	-0.367141	1.51794	0.683441	-0.0353987	0.822825	0.727012	0.429386	0.664335	0.0225291	0.113143	0.00926622	0.354457	-0.890724	0.484992	0.313794	0.203563	0.369976	0.493024	-0.79713	-0.371552	-0.624692	-0.405239	0.34765	0.193383	1.32195	0.630153	0.0254788	0.323924	0.124207
1553106_at	-0.350965	-0.939321	0.797822	-0.0825707	-0.700614	0.874848	0.611637	1.06634	-0.432924	-0.921974	0.784098	-1.0116	1.18729	-0.981629	-1.36555	0.604633	0.768524	-0.106118	-0.171441	-1.1641	0.138359	-0.468472	-0.15266	0.13982	-0.485028	0.010651	-0.362023	1.3191	0.635489
1553107_s_at	-0.520312	-0.336253	0.0246097	-0.308511	-1.55579	0.939158	0.921352	1.65919	0.199674	-1.30083	0.993878	-2.0518	2.44096	-1.03421	-1.54319	0.617161	0.364655	0.027113	-0.308099	-1.03409	-0.182444	-0.112924	0.96921	0.334869	0.128348	-0.02032	1.07998	-0.109274	0.267682
1553108_at	0.17913	-0.876678	0.529361	-0.685278	-1.02957	0.582815	0.551817	0.597192	-0.966166	-1.21342	-0.153283	-0.826057	0.592364	-0.175171	-0.744535	0.413325	0.664007	-0.300039	-0.129063	-0.249133	-0.18631	-0.246217	0.397359	-0.131976	-0.478376	-0.0133423	-1.6287	0.612504	0.578419
1553111_a_at	0.515718	-0.53674	-0.24536	-0.135749	0.255459	0.183481	-0.175096	-0.0223438	0.321284	1.41014	-0.280645	0.918537	0.306256	0.276185	0.0391555	0.190137	0.0594394	0.0928275	0.0803815	0.604659	0.122955	0.377748	-0.374495	-0.334219	0.180602	0.0281586	-1.60271	0.752215	0.589779
1553112_s_at	-0.194778	-0.696627	-0.209464	-0.203199	-0.221709	-0.145479	0.0258161	-0.0875753	0.949703	1.36693	-0.555798	0.264731	0.417841	0.972147	1.50848	0.840651	-0.106188	-0.55071	-0.156261	0.487071	0.157584	-0.0118083	1.41674	-0.124345	0.0103655	-0.164782	0.67422	-0.518596	0.0272714
1553117_a_at	-0.29621	-0.0375822	0.7366	0.253434	-0.3609	0.0198413	-0.0662245	0.0198152	-0.487569	0.0251766	0.280661	0.00558417	0.688517	0.809265	0.157274	0.211752	0.447381	-0.05001	0.507696	0.631627	-0.340479	0.001382	1.11882	-0.265319	0.132581	0.430452	0.263344	0.147384	0.223853
1553118_at	-0.215878	1.26486	0.211554	0.0582548	0.130769	-0.106361	-0.176407	0.0142796	0.0945113	0.268722	-0.00859854	0.58776	0.0423676	-0.0282718	-0.200073	-0.0050178	0.184892	-0.767591	0.15021	0.341688	-0.329995	-0.243589	0.09711	-0.27288	-0.440285	0.559255	0.641543	-0.799943	0.0868106
1553122_s_at	0.345208	-0.575948	0.0435988	0.629005	-0.523454	0.196169	0.416309	1.29922	-0.136559	0.828957	0.248678	-1.31999	1.71972	-1.47884	-1.377	2.04429	0.0300153	0.0202913	-1.39412	-1.4391	0.305763	-0.478912	0.0838664	0.240848	0.0400911	0.814606	0.0377482	0.0811638	0.0827363
1553131_a_at	1.37254	-0.00698767	2.10484	-0.323382	0.82356	1.72763	-0.0307534	0.157283	-0.0585859	-0.796149	0.105129	0.008116	0.827801	1.10384	-0.438337	-0.0190866	0.0652193	-0.659123	9.02e-05	0.0568652	-0.0026157	-0.0208411	0.0113936	0.0135888	0.0832628	0.0064631	0.290582	0.0124512	-0.0703436
1553133_at	-0.257419	0.0618459	0.336455	-0.00854398	-0.11893	-0.3961	-0.734009	-0.537598	0.354686	2.27575	0.0520076	-0.248313	0.527706	0.132744	0.276284	0.071548	0.318844	-0.0152493	0.978938	0.740401	0.228464	0.671888	0.0770779	0.41389	0.064293	0.0879785	1.16589	0.398571	1.35777
1553137_s_at	1.24188	-0.463161	0.789427	1.27246	-0.887922	0.54516	0.794086	0.638271	0.379869	0.674882	0.580441	-0.831179	-0.162813	0.483781	0.14198	-0.0014486	-0.0924561	0.568612	0.0769124	0.0073087	-0.0148009	-0.0018392	0.0073655	-0.012121	-0.1301	0.0021781	0.298978	0.0054346	0.01769
1553140_at	0.933476	0.106067	-0.180704	0.200595	0.000454149	-0.124481	0.0304265	0.161689	0.590866	1.14887	0.292947	-1.02365	0.15877	0.081459	0.151395	0.418843	-0.0326891	0.379476	0.065352	0.693622	0.490328	0.277401	-0.0837086	-0.337883	0.001937	-0.0665815	0.108786	0.345243	0.11446
1553141_at	1.41989	-0.626011	0.806485	-0.0429917	-0.163176	0.0723243	-0.674774	0.100003	0.802534	0.476711	-0.0368735	-0.511063	1.76564	0.0376077	0.0617689	0.177286	-0.123354	-1.00474	-0.740798	0.405475	0.120268	0.539256	0.462863	-0.161844	-0.516382	0.260901	0.154393	-0.274868	0.0184232
1553142_at	0.108419	-0.0920822	0.156633	0.192224	-0.175505	-0.630082	-0.285918	-0.343038	-0.115038	0.480025	-0.103904	-0.18574	0.292952	-0.661379	-0.700096	0.072009	-0.038225	-0.090239	-0.746115	0.361863	-0.0635076	-0.169501	-1.47101	-1.62689	-1.14298	0.038669	-0.906828	0.790002	0.564841
1553145_at	-0.791946	-0.805688	0.336183	-0.167014	0.0956833	0.677961	0.244591	-0.290386	-0.635723	-0.9183	-0.0780096	0.104516	-1.53396	-0.218513	-1.63961	-0.0028565	-0.39457	0.0137715	0.0034008	0.347863	-0.0119629	-0.013748	0.0022779	-0.0292221	0.0023453	0.0030625	0.902694	-0.200838	-0.792937
1553148_a_at	0.877492	-1.30946	0.562572	-0.269874	0.0103503	0.299982	-0.261939	-0.163956	-0.138802	0.589898	0.763934	-1.49796	1.44573	-0.829956	-0.503896	0.992693	0.50072	0.153458	0.033853	-0.276349	0.238781	-0.147372	0.167368	-0.0362062	0.0313964	-0.129112	0.0519517	0.0299243	0.277996
1553150_at	-0.00958074	0.824071	-0.0963574	0.07505	0.474911	0.17436	-0.277963	-0.15985	-0.108177	0.458331	-0.00352776	0.874354	-0.0104818	0.178179	1.69652	0.0062435	0.0010796	0.0514658	0.0116102	0.0135264	-0.0695572	-0.0033035	0.0028744	-0.0376217	-0.0158675	0.0567772	-0.0522556	0.0435198	0.0183427
1553158_at	-0.678894	-0.0785419	-0.0861335	-0.00870128	0.0178242	-0.213763	-1.37687	-0.0361395	-0.553017	0.740308	0.330516	0.430366	-0.017086	-0.0811721	0.0247166	-0.0177794	0.917465	-0.671604	-0.898574	0.830014	1.04734	-0.214854	0.296688	-0.500469	-0.92134	-0.311115	0.22795	0.188987	0.396573
1553199_at	-0.046528	1.36185	-1.01656	0.073102	0.0290268	-0.959111	0.188796	0.283474	0.297305	0.0027799	0.00638017	-0.0154827	-0.00610524	0.0536155	0.189667	0.0963372	-0.106943	-0.0708537	0.0641838	0.188272	0.232439	-0.0230207	-0.0724	-0.180441	-0.024666	-0.0610037	0.298042	0.223787	0.089561
1553216_at	1.05285	-0.250454	0.258393	-0.428521	-0.34095	-0.669319	0.647537	0.151375	0.0502488	0.173488	0.364067	-0.691161	0.851547	-0.874629	0.811998	0.461648	-1.43981	-0.0650337	-0.596087	0.0156907	0.531778	0.608585	-0.297739	-0.0198235	0.0616537	0.529263	-0.0785347	-0.234824	0.111231
1553218_a_at	0.14546	0.348272	-0.262046	0.573953	-0.160652	0.438334	-0.0262497	-0.821996	-1.02368	-0.799305	-0.201123	0.451518	0.00690753	-0.666246	-0.513938	0.0488706	0.385522	-0.344629	-0.291766	-0.228937	0.35651	0.457838	0.652042	-0.036685	0.359436	0.024455	0.857097	-1.14085	-0.295894
1553219_a_at	1.72305	0.0245317	-0.0500255	-0.148726	0.00332802	-0.00631814	-0.00835185	0.0123866	-0.0103779	0.00569243	-1.11847	0.00267537	1.76858	0.0158595	0.0426443	-0.0016876	-0.0048307	0.0164934	0.0061596	0.0068835	-0.0127649	-0.0017185	0.0009938	-0.0095016	0.0028038	0.0049229	0.006134	0.0031837	0.0204311
1553220_at	-0.0129197	0.0345115	-0.0241024	0.0539521	-0.0224633	1.6307	0.212808	-1.1535	0.450573	-0.0205294	-0.00397188	-0.0193018	0.010495	0.0211361	0.011247	0.527504	0.860087	1.51563	0.012644	0.0014877	-0.433137	-0.0082393	0.0117595	0.0442027	-0.256271	-0.223066	-0.359967	0.0011818	0.0094867
1553222_at	0.414927	0.0687057	0.200576	-0.118597	-0.00741442	-0.0168807	-0.00357029	-0.0265643	-0.740444	-0.624321	-0.0154766	0.1186	-0.0883046	-0.254161	-0.137321	-0.004295	-0.0057997	-0.964736	-0.100192	0.0095993	-0.0135286	-0.0118429	0.0041518	0.485356	-0.0021954	0.0030504	0.817722	0.0006154	-0.0710864
1553225_s_at	-0.0871639	-0.83258	-0.325299	-0.901303	-0.3272	0.0868074	-0.100075	0.421889	-0.697053	0.517346	0.380782	-1.61839	0.675515	-0.90489	-0.745266	1.05134	0.611326	-0.119428	-0.003002	0.085087	0.179043	0.18704	0.517646	0.248512	0.781276	0.0498267	0.728941	0.464043	0.289253
1553227_s_at	-0.680109	0.281814	0.222273	-0.305136	-0.111094	0.809135	-0.883888	-1.05482	-0.715854	-0.312718	0.0122181	-0.351438	-0.158952	-0.795684	-0.598362	-0.321924	-0.205163	-0.254634	-0.128763	-0.375449	-0.442798	0.288219	0.671556	-0.293658	0.383407	-0.333139	-0.313922	-0.479163	0.184194
1553252_a_at	-1.72635	-1.48663	0.101026	-0.617797	-1.00555	1.27938	0.164853	1.04183	2.19253	0.279843	-0.0147562	-0.816007	2.08365	-0.309665	-0.0341349	0.401555	0.386013	-0.864306	-1.4344	-0.982245	-0.0360536	0.371107	0.852611	-0.550712	0.124308	-0.0260587	0.109159	-1.55349	-0.667238
1553269_at	0.291094	-0.773942	-0.13874	0.403219	0.00264261	0.399848	0.55348	-0.18991	-0.268227	0.228391	-0.105215	0.726549	0.778142	-0.464283	0.0527194	0.0579181	-0.0873251	0.17546	0.358205	0.366701	-0.0121317	0.519038	-0.111686	-0.022126	0.0236133	0.335211	-0.20365	0.744147	0.21174
1553274_a_at	-0.158715	-0.782235	-0.388645	-0.161883	-0.084492	0.263567	-0.0192813	0.825095	-0.105658	-0.277195	0.000201778	-1.0462	0.675299	-0.0694695	-0.248042	0.0836477	0.203288	0.770195	0.531115	0.252326	-0.396128	0.248548	-0.35061	0.21634	-0.204814	0.0103704	0.0700137	0.432907	0.284016
1553280_at	0.11127	-0.413259	-0.312074	-1.12582	0.20025	0.184398	0.445194	0.0690931	-0.577531	-0.195138	-0.0142484	-1.13339	0.71612	-0.812231	-0.645738	0.456915	-0.102122	0.164041	0.0622944	0.202236	-0.892285	0.562582	1.09932	0.389371	-0.793053	0.0778317	0.0927974	0.738143	-0.18562
1553285_s_at	0.193818	0.131742	-0.136202	-0.112737	0.111468	-0.0892966	-0.00546947	-0.414131	0.0247921	0.013331	-0.000982428	0.0222795	0.00272464	0.0476328	0.0778131	-0.106506	0.634544	0.926268	0.518042	0.022146	0.787423	-0.0228233	-0.139286	-0.0474298	0.225824	-0.382417	0.0223482	-0.115149	0.0407263
1553292_s_at	-0.138268	-1.45832	-0.143497	-0.0321237	-0.834637	-0.0524826	-0.0189777	0.104129	0.0458234	0.0624821	-1.06062	0.0225393	-0.259507	-0.257542	-0.00525956	0.0780297	-0.027382	-1.05234	0.19265	-0.301414	0.147567	-0.409725	-0.127362	-0.104488	-0.199009	-0.30035	-0.432724	0.662177	0.142821
1553296_at	-0.615758	-2.33364	-0.569094	-1.62108	1.28927	-0.296239	-0.507271	-0.259813	-0.0995845	-1.90426	-0.0291213	-0.316206	0.614095	-1.28608	-2.90094	0.273611	1.02534	-0.245721	-0.54015	-0.844604	-0.972632	0.16652	-0.306271	0.6659	1.29643	-0.377807	-0.421643	0.692	-1.06632
1553301_a_at	-0.126005	0.0924743	-0.117108	-0.0800868	0.159481	-0.0063631	0.151165	-1.98951	-1.97236	-0.729777	0.0210069	0.062679	0.452307	-0.0338023	-0.0403549	-0.280084	-0.0223233	0.250564	-0.0711596	0.42238	-0.160966	0.0415655	0.0997984	-0.481993	-0.156753	-0.818171	1.91384	0.76945	0.228061
1553313_s_at	0.0288936	0.0177674	0.05801	-0.0130947	0.00910987	-0.0432211	-0.00579213	0.0167527	-0.00949649	-0.00398408	-0.00456213	0.0140961	-0.00885373	0.03605	0.0395199	0.10575	-0.015784	0.353417	-0.494082	-0.275325	0.223626	1.05437	-1.78774	0.449298	-0.0050272	-0.048107	0.361375	-0.770478	-0.0324557
1553322_s_at	0.652469	-1.01881	-0.174803	-0.360728	-0.321808	0.118076	0.0144118	0.237268	0.0463716	-0.535316	0.437792	-0.968095	0.904566	-0.533685	-0.139316	1.03106	-0.323285	0.548394	-0.398555	0.303045	-0.220764	0.213967	0.154006	0.164041	0.0038133	0.161407	-0.127481	-1.18067	0.0699365
1553333_at	-0.550511	-0.734012	0.524013	-0.0319512	-1.09846	-1.1768	-0.872328	-0.451689	1.82604	-0.977631	-1.14748	1.23217	0.195726	0.00580113	0.0901022	-0.771122	-0.784609	-0.179415	-2.10524	-1.25855	0.080071	-0.274841	-0.0269168	-0.280008	-1.03845	-0.484526	-1.15264	-1.86365	-1.29738
1553336_a_at	1.87735	0.0234108	-0.025856	0.00899065	-0.260844	-0.0110232	-0.00988459	-0.29127	-0.0108225	-0.00030003	-0.176146	0.00661236	0.874116	-0.0148856	0.0268767	0.138316	-0.0070984	0.03791	0.0014987	0.0084978	-0.0154655	-0.0680745	-0.484879	-0.141314	0.0020716	0.0015659	0.0116031	0.0008862	0.0136598
1553338_at	1.51563	-0.211862	0.0519734	0.0602784	0.0829449	0.414369	0.177398	0.10982	0.61034	1.71049	-0.12257	-0.204137	1.6385	-0.0935795	-0.0968658	0.188801	0.542406	0.275888	0.247235	0.753664	-0.0483237	-0.169841	-0.0014174	-0.190967	0.534301	-0.467842	0.339338	-0.0712296	0.926235
1553341_at	-0.0113823	0.0588648	0.676414	-1.12584	0.00666813	-0.0285278	-0.0105028	0.0183542	-2.61423	-3.05969	-0.00357427	-1.56567	-2.67839	-3.57245	0.129066	0.0783812	-0.759294	-0.115105	0.0550956	-0.183007	-0.0761134	-0.0011956	0.144455	-0.0192202	0.0145833	0.0083274	0.0847945	0.0275142	0.0210833
1553346_a_at	-0.144844	0.198713	-0.012947	0.114516	0.179298	0.138483	-0.0112642	0.00473695	-0.366549	-0.0100516	-0.158942	-0.824885	-0.514454	0.0710757	0.0160599	0.0238387	-0.168988	0.0807321	-0.0049107	0.0040765	-0.432555	-0.0045177	0.0605228	0.263018	-0.0045629	0.0039167	-0.289301	-0.8147	0.0133996
1553348_a_at	0.182923	-0.341955	-0.0978676	-0.016309	-0.581972	0.781143	0.14956	0.311266	0.19299	0.236452	0.181154	-0.633714	0.701807	0.764674	-0.312218	-0.004456	0.32023	0.12558	-0.149196	0.669661	0.232607	0.345322	0.234986	0.91164	0.340363	0.0609763	0.950758	0.931385	0.291859
1553399_a_at	0.277046	-0.287281	-0.474322	-0.178701	-0.230159	-0.224796	-0.00767962	0.00219429	-0.754947	-0.378747	-0.00374524	-0.2055	0.0150885	0.0226174	0.278198	-0.641237	0.380587	0.0408501	0.414869	-0.323265	1.05056	0.0764978	0.911385	-0.710606	0.457885	-0.518325	1.92918	-0.582828	0.0123896
1553402_a_at	-0.374098	0.0607275	-0.306741	-0.614954	-0.700606	-0.169012	0.0888628	-0.332214	-0.221474	-0.916755	-0.0156234	-0.461969	0.754248	1.07425	0.667972	0.260546	0.814849	-0.888581	0.410726	-0.227351	0.585591	-0.569208	-0.141932	-0.086669	-0.616792	0.039592	0.0746643	-0.370224	-0.0523614
1553465_a_at	0.150061	-0.915795	-0.00837715	-0.28362	0.518507	0.170483	-0.422416	-0.854679	-1.01064	-0.444611	0.104919	-0.857178	0.0355286	-0.709042	-1.60213	0.0085537	-0.0455256	0.466374	-0.859835	-0.643718	-0.019603	-0.0822444	-0.122445	0.203128	0.295638	-0.0009534	0.0069651	0.302747	-0.193443
1553470_at	0.00160389	0.122494	-0.235778	0.00506956	0.0335383	-0.165251	0.000401641	0.0349663	0.00676216	0.00534713	0.0174999	0.0151799	0.0151219	0.0377526	0.0717389	-0.541427	0.0201054	0.0499303	0.0124111	-0.0639469	-0.488868	-1.1852	-0.945656	-0.0462214	-0.0102018	0.428124	-0.540897	-0.877618	0.0452871
1553493_a_at	-0.270057	0.666294	-1.02486	-0.210994	-0.00497987	-0.603711	0.134268	0.238201	0.0892401	0.0023634	-0.159643	-0.0252302	0.0951429	0.069302	0.220409	0.207116	0.335101	0.725579	0.456417	0.0485549	0.159617	-0.120504	-0.853818	-0.257168	-0.0589831	-0.20008	-0.032857	0.846353	-0.406164
1553502_a_at	1.77415	-1.27748	0.356447	-0.0759648	-0.739064	0.0653148	-0.00188109	0.00104992	0.0581989	0.0993349	0.0656679	0.00701319	1.20537	-0.0776905	0.42281	1.57708	0.101546	-0.804003	-0.10984	-0.696685	-0.348319	0.11311	0.441061	0.223134	-0.32275	0.4533	1.37206	-1.0871	0.447997
1553510_s_at	0.700834	-0.841757	-0.272935	-0.0441034	-0.287322	-0.509648	-0.578279	-0.987507	0.410847	2.31332	-0.0735945	0.352338	2.42478	-0.303817	0.0490024	0.29648	-0.0164289	-0.751241	-0.794122	0.806853	-0.0915642	-0.0045076	0.237402	-0.463168	0.21642	-0.232789	0.547782	-0.220399	0.148352
1553513_at	-0.0985734	0.0562977	-0.0667481	0.0459858	0.0115118	-0.0344243	0.0746597	0.0304472	0.88116	0.00185305	-0.00212344	0.0133764	0.0144639	0.0379936	-0.0911479	-0.074852	0.416928	2.08569	1.98418	1.61551	0.270895	0.484057	0.0699575	2.09803	2.91794	0.201419	0.595924	1.30363	0.731427
1553514_a_at	0.913365	-0.539216	1.2852	0.922945	0.525584	-0.35787	0.164696	0.365282	1.51365	1.68999	-0.539798	-1.24412	1.81835	0.562957	-1.28548	0.723507	0.101293	0.951002	1.18432	1.55801	-0.126691	0.417435	0.408601	1.11482	2.8475	-0.058118	0.921434	0.880796	1.00591
1553528_a_at	-0.55399	-0.595922	-0.337713	-1.04462	0.530975	0.117132	-0.764072	-0.505237	0.0845775	2.77276	-0.589801	0.0526595	0.261038	0.82973	0.887567	-0.364169	-0.0147318	0.129441	0.587004	0.570661	0.090767	-0.30219	0.313725	0.143199	-0.281855	-0.287899	-0.593605	0.150263	0.876532
1553530_a_at	0.174237	-0.866436	-0.689774	-0.130641	-1.14483	-0.213244	-0.475042	-0.42375	-0.136649	0.371498	0.00961784	-0.729687	1.16236	-0.685435	-0.745539	0.700504	-0.295123	-0.619981	-0.605132	-0.45844	-0.179173	-0.168932	-0.432596	-0.673137	-0.6063	-0.273863	-0.808899	-0.403618	-0.521791
1553535_a_at	0.754016	-0.36111	-0.277545	0.532607	-0.639933	-0.0587949	-0.131128	0.0619311	1.34264	1.77045	-0.132148	0.732789	1.1024	1.09145	0.841881	0.469558	-0.588302	-0.135457	0.421126	0.573442	0.185085	-0.327572	-0.443128	-0.240584	-0.0738835	0.0476903	0.413465	-0.582527	0.392488
1553536_at	1.2648	-0.630475	-0.161584	-0.00328258	-0.407778	-0.00653544	-0.0150657	-0.697706	-0.127772	0.00296478	-0.202022	-1.45415	1.90133	-0.0766273	-0.120266	0.0018527	-0.0084816	0.0137616	0.0212384	0.0056658	-0.0021661	-0.0088191	0.0015646	-0.0067936	0.178271	0.0024906	0.148796	-0.0658934	0.0403945
1553540_a_at	0.113287	1.6927	0.790683	3.3883	-1.04639	0.179291	0.112725	0.0068875	0.116624	0.127275	-0.00368342	0.00831324	-0.133323	0.684575	0.910292	-0.922376	-0.0072319	0.0115616	0.0554704	0.0223958	-0.0151868	-2.86e-05	0.010912	-0.0295212	0.0008607	-0.0109586	0.158111	0.000864	0.0336027
1553542_at	0.190463	-1.14955	-0.106378	-0.858551	-0.728937	0.131053	-0.389625	0.49191	-0.19697	-0.414503	0.0433488	-1.27205	2.34684	-0.987332	-0.716029	0.295953	0.091064	-0.522162	0.321216	0.349678	-0.848404	0.0867696	2.04298	0.731962	0.436946	0.0290069	0.766102	-0.808113	0.620033
1553565_s_at	2.31997	0.346729	-0.0566169	0.223739	-1.07825	1.10742	-1.22721	-0.315302	-2.42154	-0.840998	-0.27134	-0.630852	3.04962	-0.857382	-0.704208	-0.0384412	-0.0390229	-0.604167	-0.0235757	-0.006218	0.0231276	-0.0044608	-0.022969	-0.0099514	-0.389584	-0.125924	0.480343	-0.0158588	0.0242723
1553575_at	-0.39044	-0.388585	-3.49225	-0.421938	-1.95474	-1.03645	-0.17553	0.122337	-0.12703	-0.949511	-0.884557	-2.77648	2.70092	-1.7802	-1.47381	0.122284	0.00464	0.582357	0.222876	-0.172275	-0.808454	-0.497246	-0.048563	-0.090439	-0.0193077	0.935895	-0.334229	0.159377	0.036587
1553583_a_at	4.50647	3.89463	2.44807	0.405327	-1.43368	3.16424	3.66413	1.18027	-1.96431	-5.04004	2.11899	-2.51092	-0.601112	-0.27469	-1.21527	1.64827	3.11875	4.32426	-0.296742	-1.50277	0.0447426	0.0010371	3.13485	6.30348	2.57426	1.66622	6.38154	4.09609	-0.293073
1553589_a_at	0.168914	1.03678	0.780514	1.14841	-1.02348	-0.403468	-0.924525	-1.30671	0.795676	1.05353	0.484814	0.615633	0.317631	1.83658	-0.726147	-0.077499	0.358588	-0.676735	-0.206906	0.807504	0.265471	-0.107069	0.182715	0.125022	-0.311474	0.054048	0.065198	-0.6451	-0.118171
1553593_a_at	-0.0127323	0.0126075	-0.103694	-0.0434468	0.000883463	-1.49486	-0.0106049	0.00977199	0.00176747	-0.0341748	-0.00463287	0.0540652	0.402499	-0.0166838	0.0443252	0.0185962	-1.3603	0.0300641	0.0257779	-0.0451343	0.111253	-0.0079155	-0.0228646	-0.0487769	-0.0109748	-0.0132582	0.257394	-0.0708596	0.763668
1553603_s_at	0.607585	-1.59726	-0.140513	-1.00791	-0.468334	-0.332929	0.338469	-0.562727	-0.61993	0.600326	-0.23322	-0.880339	1.38427	-0.724787	-0.912543	0.416089	0.626257	-0.0674639	0.0236016	-0.0521914	-0.59205	-0.287895	0.622894	0.765987	0.593655	-0.141389	0.0742789	0.562043	0.698914
1553612_at	0.806788	0.0192067	-0.032681	0.00770632	0.435894	-0.163632	0.588797	-0.037573	0.215715	-0.205174	0.0505812	-0.000248462	-0.221319	0.579663	0.0312125	0.0244124	-1.29641	0.0045448	0.233689	-0.309288	-0.384772	0.073061	0.008765	-1.05972	0.831984	1.03353	-0.248498	-0.89981	0.880264
1553635_s_at	-0.0232063	0.234433	-0.273656	-0.000831404	0.0258739	-0.128084	0.0219915	0.0578045	0.0383289	-0.0153707	-0.0145632	-0.0150007	-0.1675	0.0474108	0.0737367	0.0112302	-0.0566447	-0.490862	-1.01712	-0.100254	0.0061388	-0.0053313	-0.0225806	-0.117227	-0.0968095	-0.0186738	0.101076	-1.13303	-1.73904
1553679_s_at	1.26638	-0.12642	-0.206499	-0.181765	-0.725965	0.0850292	0.591057	0.797568	-0.305583	-0.274822	-0.110454	-1.61849	2.91187	-0.956212	-0.988218	0.153337	0.174749	-0.744721	-0.12369	0.132059	-0.0352351	-0.0113671	0.635798	-0.635414	-0.474422	-0.445277	0.74946	-0.605676	0.557932
1553685_s_at	1.09906	-0.501177	0.82395	0.253003	-0.755934	1.09049	-0.203551	-0.0530142	-0.241703	-0.175328	-0.102577	-1.01226	1.29201	-0.744469	-0.836419	0.328831	0.0920329	0.150251	0.0013542	0.308947	-0.0966556	-0.299135	0.0091505	-0.144905	-0.395857	0.434662	0.043799	0.417559	0.171837
1553689_s_at	0.171773	-0.943943	0.424212	0.419529	-0.586339	-0.0869565	-0.329505	-0.32604	0.399314	1.26042	0.18938	0.443396	1.23999	0.234918	0.368257	0.307369	0.0124325	0.634807	0.120243	0.379393	0.040762	-0.0163	0.0432491	-0.0730847	-0.235155	-0.03451	0.481422	-0.460838	0.337043
1553691_at	1.86737	0.610013	-0.15001	-0.309002	0.0294017	-0.199972	0.32004	-0.0976323	-0.227998	0.664628	-0.335922	-0.631312	2.74166	-0.0835414	0.473786	0.0740404	-1.836	0.0643923	0.0380894	0.17586	0.0067237	0.0197293	-0.07616	0.169221	-0.174234	0.521694	0.137557	0.268944	0.268647
1553694_a_at	0.553726	-0.0519159	-0.161891	-0.365084	-0.993327	0.663346	0.0211316	-0.0213641	-0.371732	0.101707	-0.201848	-0.846288	1.21993	0.133864	-0.629389	1.99255	0.439727	0.0181215	-0.147938	0.0122956	0.100838	0.0122781	1.65417	0.19676	-0.170989	0.429718	0.783622	-0.928044	0.895669
1553703_at	-0.740544	0.145749	0.957285	0.502488	1.03098	0.673003	0.0341817	0.320194	0.436128	1.5601	0.214901	0.920444	-1.54392	0.0788183	0.125598	0.256106	-0.277531	-0.176229	-0.096474	0.221688	0.807418	0.373522	0.381555	0.269067	0.674495	0.036326	0.447314	-0.261701	0.287691
1553705_a_at	-0.00790686	0.0474553	-0.0458917	0.00491654	0.00245356	-0.381586	0.43019	1.39522	-2.17868	-1.35915	-0.00244525	0.0163227	-0.0147466	0.0415684	0.0501127	-0.0068837	-0.0133762	0.0248874	0.0037076	0.01386	-0.0108878	-0.0117293	0.913276	0.251626	-0.386585	0.0024085	0.0151978	-0.300237	0.0168265
1553708_at	0.994172	-0.313631	-0.0201868	0.00581212	0.507519	-0.180175	-0.00998632	0.00839154	0.000646948	1.49644	-0.452747	0.0178453	0.000323076	0.0191561	1.9412	-1.23838	-0.889937	-0.202898	-0.0013416	0.0057407	-0.390982	-0.273806	-0.155547	0.0002942	0.001997	-0.593201	-1.08561	-1.03799	0.031129
1553709_a_at	0.481605	0.0549461	-0.383	-0.0311991	-0.138997	-0.464365	-0.534661	-0.560821	-0.172144	0.993388	-0.425161	0.0595169	1.03879	-0.45814	0.121957	0.0596505	-0.175104	-0.021477	0.0669827	-0.0060546	0.0843405	0.02436	0.532452	-0.578437	0.119439	0.076387	0.906754	-0.559934	0.188335
1553715_s_at	0.169561	1.19759	1.26065	0.246327	0.66528	0.218666	0.424731	0.36023	-0.353798	-0.153071	0.277561	0.0752678	-0.56819	0.188632	0.827969	0.222405	0.299385	0.557648	0.288562	-0.222353	0.171857	0.125879	1.087	0.598899	0.071351	0.21187	0.886427	0.023726	-0.234774
1553718_at	0.352748	-0.928414	0.069099	-0.838814	-0.433084	1.2694	0.102073	-0.31998	-0.971988	0.354306	-0.0459139	-0.364945	0.100817	-0.849717	-0.594751	-0.189054	-0.282438	0.394572	-0.004646	0.35487	0.366386	0.0756374	-0.426952	-0.818662	-0.694105	0.322901	-0.170965	-0.843788	0.110883
1553719_s_at	0.0625513	-0.375781	-0.611604	-0.791316	0.0980044	-0.0558316	-0.649609	-0.236991	-1.04292	-0.186751	-0.0538448	-0.22083	0.361637	-1.38419	-0.318935	-0.109248	0.0731281	-0.571905	-0.115267	0.471703	0.906816	-0.234932	-0.136248	-0.635856	-0.32594	-0.078368	-0.345213	-0.171994	0.0135389
1553725_s_at	0.267897	-1.79411	-0.116481	-1.29033	-0.790761	-0.214689	-0.388342	-0.306307	-1.10197	0.519843	-0.431541	-1.23883	1.68482	-0.734998	-0.978338	0.210662	-0.469915	-0.672601	-0.127708	-0.151267	-0.382179	0.692277	-0.795563	0.016776	0.363183	-0.442458	0.195815	0.200462	0.34481
1553732_s_at	0.573312	0.29142	-0.0202855	0.00246705	-0.0795347	-0.00702727	-0.00633998	0.017702	-0.0127266	0.00282121	-0.00420918	0.00423181	-0.0867971	0.00532819	-0.0704229	0.292102	1.33098	-0.545681	-0.0937849	0.108665	-0.267016	0.0979596	0.923265	0.0052108	-1.39145	0.0032487	-0.0628004	-1.69495	0.0011844
1553734_at	0.721863	2.09445	2.40853	2.34792	-0.875778	1.2933	2.41612	1.74366	1.34067	-0.483072	0.91737	-1.38323	1.20658	3.69513	-0.85891	0.000452	0.717359	3.31039	1.65301	2.02538	0.39175	0.873351	0.951129	2.67655	1.9489	0.196327	1.68181	2.44232	1.33278
1553736_at	-0.0144151	0.11223	-0.135044	0.00189454	0.0189803	-0.209989	0.0165781	0.0228954	0.0562228	0.0296941	0.000422892	0.024065	0.0388462	0.0372467	0.0279192	0.122673	-0.113492	0.122868	0.0999083	0.0286292	-0.265127	-0.61572	-1.65717	-0.209037	-0.004307	-0.940244	-0.391798	-0.508081	0.0362577
1553740_a_at	1.66928	0.242543	-0.0021919	0.242015	0.00714022	-0.466612	-0.120868	-0.147612	0.277062	1.11514	0.422757	-0.126945	0.77447	0.0566191	0.274377	-0.0049896	-0.107059	0.002944	0.0232672	0.234676	-0.0106948	0.383154	0.210919	-0.0105574	0.066715	0.264227	0.0101948	0.0606394	0.0101554
1553749_at	0.469633	-3.58923	-2.65769	-1.59866	-3.24418	-0.83387	-0.934467	-2.53896	-0.698278	1.1166	-1.87491	-2.25286	3.13452	-0.684653	-0.972345	0.394868	0.429678	-0.102424	0.448657	0.356559	-0.11717	0.23307	-0.0973403	-0.0407882	0.0528059	0.0142245	-0.435382	0.453522	0.0249379
1553750_a_at	-0.494998	-0.325518	-0.828844	-0.0352504	-0.932656	-0.745522	0.88463	0.11425	-0.589531	-1.89274	-0.831346	-1.95241	0.0282503	-1.72178	-2.47592	0.393921	0.411004	0.466592	-0.374693	-0.718954	-0.96062	0.331091	-0.0499103	0.172313	0.678122	0.403531	-0.120549	-0.245534	0.381715
1553768_a_at	0.321604	-0.0455247	-0.34933	-0.151022	-0.617631	0.144854	0.410896	0.599127	0.0942194	-0.0977383	0.377589	-1.3083	1.67431	-2.83362	-1.13755	-0.0745659	-0.420731	-0.853121	-0.214611	0.0717136	0.387802	-0.949655	-0.698497	-0.488845	-1.08045	0.163915	-0.652791	-0.179247	-0.13515
1553785_at	-0.0537085	0.118162	-0.563241	1.43824	-1.46024	-0.0746448	-0.239924	-0.42739	0.192291	-1.21287	-0.0570174	0.00319704	0.604248	-0.352419	0.161865	0.302058	-0.0122662	-0.350217	0.124663	0.10691	0.279028	0.0879767	0.306187	0.153056	-0.788904	-0.057394	-0.247012	-1.27239	-1.37898
1553801_a_at	0.0704917	0.426554	-1.33109	0.188341	0.0416288	-0.235645	-0.30856	-0.428224	-0.343711	0.585641	-0.353744	0.0465964	0.405321	0.191494	0.374567	-0.482538	0.0318817	0.258385	-0.149837	0.476968	-0.530435	-0.613113	-0.186653	-0.0251836	-0.119541	-0.2297	-1.03237	0.826797	0.183341
1553901_x_at	-0.289507	0.458743	-1.55213	0.294313	-0.175533	-0.619652	-0.0528936	0.349132	0.536435	0.130773	0.00129797	-0.0260716	0.0929329	0.182879	0.0945126	0.087404	0.0730045	0.349901	0.129876	-0.0219675	-1.06153	0.128531	-0.196157	-0.266941	-0.295673	-0.147052	0.0818946	0.443082	0.179521
1553906_s_at	-0.313441	0.788874	-0.615752	-0.328927	0.957814	0.152881	-0.374367	1.61204	-0.10001	0.609704	0.570206	0.328323	-0.142839	-0.295854	0.0183522	0.263303	0.327119	-0.273168	0.136397	0.0662867	0.342185	-0.22406	0.469739	-0.015499	-0.816617	-0.696474	-0.118059	-0.0375743	-0.801298
1553940_a_at	-0.247435	-0.173264	0.912822	-0.609118	-0.327492	0.260772	-0.381404	-0.467168	-1.30788	-1.96473	-0.237778	-0.504432	1.23615	-1.07611	-0.921502	0.423207	0.570921	0.727191	-0.246453	-0.276134	-0.084146	-0.0672405	-0.561646	0.349779	0.110532	-0.117455	-0.005465	-0.044115	-0.613099
1553944_at	0.78939	-2.50916	-1.14013	-1.02944	-3.65597	0.597537	-0.19486	1.44362	-0.238451	-2.09307	0.431447	-5.07438	5.45995	-3.93857	-5.88292	2.12385	0.547327	-0.711522	-0.657956	-0.879644	0.504844	-0.538459	0.549791	-0.126836	-0.95338	0.303208	-0.79303	0.165273	-1.02447
1553947_at	0.759564	0.401079	-0.0703229	0.607759	-0.499244	1.18972	-0.0524583	0.16453	-0.509994	-1.2533	-0.318621	-0.440164	1.56377	-1.23583	-1.09939	0.0032001	0.0129115	-0.263777	1.28608	0.0969927	-0.420905	-0.172484	0.266733	-0.214566	-0.970317	0.131796	0.0929643	-0.378793	-0.375673
1553955_at	-0.670417	-0.176089	-0.0422795	-0.508366	-0.317428	0.120447	0.237691	0.0302125	-0.224775	-0.471771	-0.467819	0.0883634	-0.228967	-0.839673	-0.0706692	-0.205641	0.341807	0.214694	-0.046657	-0.055056	-0.013227	0.026842	-0.344783	-0.054673	0.17683	0.285198	-0.980738	0.810564	-0.253401
1553956_at	-0.0292246	-0.345547	-0.732589	-0.531896	0.820563	0.102443	-0.389344	-0.660098	-0.131335	0.598401	0.318026	0.706149	0.0274011	0.00511627	0.803352	-0.40182	-0.010026	-0.204162	-0.0793765	-0.536152	-0.166428	-0.313323	-0.747009	-1.25319	-0.453401	-0.333833	-0.34589	-0.94185	-0.228582
1553957_at	0.208218	0.0102485	0.267032	0.172905	-0.0322191	0.536317	0.441118	-0.829689	0.15071	-0.585413	-0.0368958	-0.0324776	-0.0167897	-0.591336	-0.52427	0.183891	0.874849	-0.306619	0.237809	-0.206162	-0.0824633	0.28778	0.526682	0.0433845	-0.108029	0.40054	0.121245	-0.556608	-0.611228
1553960_at	-0.457396	-0.816435	0.76966	0.0600193	0.0199139	0.388794	-0.105389	-0.588729	-0.653481	-0.00333208	-0.50859	0.468601	-0.369883	0.0470247	-0.231043	-0.948052	0.227672	1.25059	-0.434545	-0.036519	-0.059493	-0.122724	-1.58017	-0.46976	-0.569841	0.528269	-1.77714	0.395648	-0.231021
1553962_s_at	2.24885	-0.13714	0.498615	-0.226851	-0.912339	1.01365	-0.342047	0.275092	-1.00134	-2.46985	0.11726	-2.32132	3.1017	-0.6523	-0.940744	0.994368	-0.20887	-0.387447	-0.204413	-0.090842	-0.008798	0.812654	0.180301	0.0636362	-0.110986	0.463172	0.667151	-0.949038	-0.932581
1553972_a_at	-0.190062	0.746597	0.319006	-0.877134	1.0153	-0.108889	0.0703466	0.0680782	-0.025421	-0.96047	0.0783177	0.0686236	-0.829183	-0.00534802	0.647201	-0.014641	0.11648	0.230281	0.200143	-0.01239	0.29464	0.275867	1.13029	1.05562	1.01029	0.311223	0.650426	-0.041886	-0.000543
1553976_a_at	-0.113203	-0.353171	-0.354344	-0.621896	0.21251	-0.394232	-0.699099	-0.934974	-0.217567	1.04671	0.136296	0.814961	0.800658	-0.667378	0.629861	0.316146	-0.295282	-0.348495	-0.399746	-0.610262	0.128091	-0.191069	0.149952	-0.396237	-0.557126	0.014214	0.0963984	-1.50468	-0.535508
1553977_a_at	0.702864	0.0857092	0.58017	-1.38302	1.01394	0.376483	0.0596735	-0.204645	-1.45657	-1.72536	0.094487	-0.590187	-0.0138015	-0.941898	-0.221144	0.566798	-0.024415	0.0759677	0.116837	0.370654	-0.241111	0.208692	0.991748	0.610626	2.01248	-0.0218647	0.961531	-0.165729	0.01179
1553978_at	-0.154016	0.108748	-0.649036	0.319009	-0.124452	-0.468434	-0.180317	-0.431685	0.714904	0.855839	-0.165674	0.823897	0.494825	0.11591	0.791078	0.0060697	0.0083408	0.287436	0.326583	0.53671	0.251625	0.43993	0.535382	0.089109	0.107267	-0.130963	1.14356	-0.737882	0.058355
1553984_s_at	-0.301366	0.209455	-0.28636	-0.174069	0.342371	-0.130642	-0.26777	-0.372094	0.56318	1.73058	-0.0456677	1.46113	0.650553	-0.691189	0.915588	0.054813	0.060918	-0.252556	-0.133159	0.152692	0.190181	-0.160268	0.262209	-0.673909	-0.02783	-0.37659	0.298155	-0.910016	-0.157093
1553986_at	-0.385094	0.846474	-0.0443835	0.875031	0.281027	-0.00386447	-0.675576	0.598527	1.12936	1.29467	-0.0204709	-0.143685	0.64027	0.258652	-0.213277	-0.530789	0.224065	-1.20468	-0.0035787	1.18798	-0.240358	0.194107	0.909145	0.281846	0.031068	-0.131474	1.01138	-0.172397	0.051629
1553987_at	0.257062	0.124584	0.185679	-0.51043	0.661851	1.18935	0.00127403	-0.206004	0.16249	0.487316	-0.183272	-0.267413	0.0534769	-0.110208	-0.401055	0.148372	-0.0831864	0.697726	0.362389	0.990116	0.0237474	-0.382615	0.871068	0.229634	-0.078915	-0.0562366	0.325927	0.123455	0.840036
1553990_at	0.54376	1.20738	3.46979	1.65634	-1.19658	1.02899	1.0177	0.932482	0.681047	-0.0884517	-0.308906	-0.0820795	-2.08705	2.40406	-1.47901	0.184193	0.465836	0.0874707	0.107616	0.258201	0.0667894	-0.0110998	-0.326539	0.313448	0.0018525	0.718983	0.198433	0.464633	0.0141446
1553991_s_at	-0.0126955	-0.297054	-0.38886	-0.489564	0.426706	0.580755	-0.403354	-0.789913	1.12299	1.97839	0.260784	2.00256	0.934456	0.318072	1.85521	0.304089	0.0204975	-0.493043	0.240087	0.661221	-0.309422	0.158538	1.42544	0.157415	-0.176336	0.756377	0.180293	-0.0974166	0.386537
1553992_s_at	-0.547184	0.0625947	1.13595	-0.877161	1.30428	0.73775	0.270138	0.604858	-1.10755	-0.927853	1.68629	-0.533069	-0.817659	-1.38739	-0.770101	0.330143	0.201705	0.439483	-0.208681	-0.406451	-0.258396	0.567011	0.693481	0.109495	1.32883	0.167103	0.572771	0.435072	0.143894
1553993_s_at	0.0288242	-0.194672	-0.075229	0.573755	0.402211	1.06194	0.209498	0.186604	1.15571	2.18177	0.230208	1.98264	-0.565091	-0.31342	0.493185	-0.229936	0.286766	-0.370258	0.113233	0.798033	0.20994	0.217179	0.673623	0.154694	-0.336364	0.0916539	0.405383	-0.939812	0.109972
1553994_at	-0.101767	0.311677	0.21115	-0.0726243	0.158644	-0.113414	-0.242259	0.226498	0.52319	2.29953	0.279377	0.698414	0.0511882	0.803443	1.68981	-0.0464784	-0.0646106	-0.268711	-0.341798	1.46542	0.008611	-0.870765	0.824133	0.809531	0.824391	0.275485	-0.211248	0.231869	0.067084
1553995_a_at	1.30671	0.802379	0.588116	0.168179	0.0851192	0.307846	-0.0531888	-0.00902538	0.635302	2.58454	0.032348	0.00389239	0.340523	0.587925	1.11196	0.33487	-0.0251718	0.0282597	-0.195689	0.987827	-0.0672663	-0.203506	-0.358624	0.318577	0.929353	0.664314	-1.13063	0.729533	0.603276
1554001_at	-0.21054	-0.650036	0.481998	0.0115658	0.126733	-0.0171528	0.876458	-0.219882	1.13465	1.93349	0.862034	0.587501	0.39171	-0.00304939	0.480514	0.198988	-0.084209	0.15644	0.089324	0.372525	-0.251408	-0.365205	0.316078	0.38252	0.40034	-1.28797	-0.0673464	0.441466	0.246644
1554004_a_at	-0.455393	0.303382	-0.0609844	1.22299	-0.369627	0.40312	-0.481243	0.011646	0.263983	-0.158518	0.280121	0.984404	-0.0061458	1.68415	0.218724	-0.439219	0.215629	-0.341986	-0.0413986	0.46911	-0.542159	0.524535	0.15793	-0.677984	-0.711939	-0.129349	-0.155993	-0.941976	-0.0011739
1554015_a_at	0.34305	-1.61634	-0.0595133	-0.586699	-0.0195568	0.63798	-0.706985	-0.502838	0.0401563	0.247623	-0.354746	-1.02655	1.50693	-0.967844	0.441051	-0.220015	-1.1659	-0.80387	-0.0213326	0.569543	0.258393	-0.110989	1.06356	-0.984613	0.198085	0.0475454	0.800321	-0.817811	1.20412
1554016_a_at	-1.4472	1.16485	0.337387	0.219511	0.62249	0.0873362	-0.258098	-0.0757346	0.836968	1.01873	0.283682	1.75224	-1.17193	1.1537	1.68608	0.16782	0.127891	0.116529	-0.174185	0.437605	-0.194182	0.0814394	0.641256	-0.240104	-0.797469	0.0744883	0.419927	-0.770125	0.32661
1554029_a_at	1.20164	-0.709047	0.20111	-0.918741	-1.42986	2.06754	-0.0865196	-0.0100186	0.384505	0.872785	-0.106563	-3.75337	5.2105	-2.5456	-2.29372	2.16357	0.863114	-0.473684	-0.567052	-1.35336	-0.717334	-0.584221	1.85906	0.124883	0.905673	0.37615	-0.792404	1.5987	0.222519
1554037_a_at	0.706804	0.217279	-0.38064	0.00608129	0.0190286	-0.0224422	-0.0199406	-0.881464	0.024581	0.0625199	-0.127247	0.0250971	-0.00815133	-0.0109558	0.0918609	-0.239476	-0.148301	0.0163417	-0.0298827	0.0389271	0.369092	0.133143	0.846784	-0.363305	0.325429	-0.256273	1.93248	-0.272632	-0.273846
1554038_at	-0.362988	-0.0778708	0.306656	-0.641512	-0.503503	-0.0396729	0.661515	0.351676	-0.0094738	0.0438653	0.0532526	1.16582	0.266986	0.233008	0.127948	-0.125528	0.848279	0.325252	0.629415	-0.124861	-0.383731	0.68092	0.100048	0.288129	0.937913	-0.0355457	1.02937	0.0492916	0.814196
1554052_at	1.23075	-0.260617	0.0946383	-0.360816	-0.336697	0.0614309	0.0707316	-0.959604	-0.00601479	0.106437	-0.249433	-0.654376	1.70917	0.0464848	-0.401859	-0.003484	-0.442344	0.001482	0.139125	0.024128	-0.0140667	-0.400206	0.383418	-0.16174	-0.284986	0.398209	0.275118	-0.264304	0.287763
1554057_at	-0.694	-0.89188	-0.89512	0.639368	-0.403453	-0.288737	-0.668795	0.369778	0.64876	-0.00636774	-0.654618	0.0895316	0.786079	0.00276579	0.0118145	-0.237716	-0.0383677	-0.501241	1.2086	0.770508	-0.0581122	0.204007	0.818417	0.456643	-0.195991	-0.020684	-0.0930345	0.673138	0.464312
1554063_at	-0.517647	0.0723995	-0.00639246	-0.829408	0.00552405	-0.826668	-0.217175	-0.874715	-0.286918	0.536252	0	0.0461804	0.0532142	0.0553968	0.584654	0.203703	-1.26577	-0.266633	-0.0878213	1.06582	-0.781759	-0.315332	-0.227112	-0.406938	-0.637173	-0.305704	-0.329909	-0.41215	0.434781
1554067_at	0.31367	-0.990015	-0.401279	0.513686	0.317899	-0.105604	0.335829	-0.101857	0.461938	0.784579	0.139862	0.391338	0.25125	0.416635	0.330536	-0.100717	0.0172139	0.918604	0.091269	0.3001	-0.418117	-0.310792	-3.01985	0.0426845	0.194162	-0.273051	-2.64606	2.49263	1.23893
1554077_a_at	-0.163782	1.36661	0.985116	0.373491	0.502576	0.127952	0.0437269	-0.0151731	-0.433355	-1.45929	-0.0675152	-0.174482	0.146692	0.250245	-0.170985	0.0948613	0.521406	0.335731	0.467579	-0.121795	-0.180327	0.294528	1.18719	1.0569	0.358195	0.397963	1.0317	0.210967	-0.54637
1554079_at	-0.74538	0.497852	-0.507488	0.00350158	-0.659416	-0.359376	-0.442492	-0.814786	-0.495093	-1.46981	0.0826944	2.04221	0.579272	-0.0239755	0.0918341	-0.041065	-0.021514	-0.379246	-1.21637	-1.23399	0.167432	-0.055482	-0.266611	-0.374948	-0.367876	-0.126408	-0.169174	-1.83185	-0.964395
1554080_at	0.264361	-0.0868739	0.244536	-0.434016	0.398117	0.243526	-0.799284	-0.774552	-0.16	2.92258	-0.215134	0.201712	0.6032	-0.638866	0.390092	-0.42105	-0.182872	0.0306731	-0.0540685	0.400298	-0.0889013	-0.431806	-0.361647	-0.418317	-0.116578	-0.147939	-0.302884	0.045029	0.825902
1554082_a_at	-0.148652	-0.288362	-0.114823	0.0689391	-0.0628812	0.107652	-0.241266	-0.111485	0.876488	0.461862	-0.00401689	0.568082	0.072959	0.792875	0.702871	-0.0658055	0.101188	-0.828671	0.214778	0.885184	0.14367	0.0580063	-0.240008	-0.518445	-0.424845	-0.565559	0.299684	-0.513596	0.0242933
1554084_a_at	-0.718134	0.185861	-0.902552	0.165767	-0.120086	-0.151974	0.251467	0.436587	1.01219	0.389104	0.261023	0.535128	0.0244149	0.519406	0.768419	0.0440245	0.197547	-0.263969	0.223598	-0.112877	-0.185269	-0.419391	-0.486498	-0.164641	-0.431957	0.191042	0.132183	0.064898	0.120616
1554091_a_at	0.424476	0.274485	0.12989	0.290989	-0.341996	1.7238	1.39275	0.696996	0.370782	0.237946	0.630457	-0.224685	0.531167	0.246991	-0.0156564	-0.0009935	0.0600195	0.783866	0.0980815	-0.648829	0.108146	0.250123	0.425236	0.187572	0.150745	-0.056488	1.31798	-0.854688	0.365739
1554101_a_at	-0.104925	-0.383526	-0.235618	0.0821956	-0.951912	-0.32046	-0.000657108	-0.721788	0.0436586	-0.793556	0.191661	0.193844	1.77761	0.409116	0.702819	1.04685	-0.514734	0.0337963	-0.304719	0.134297	-0.371626	0.530611	0.0222194	0.381842	-0.871055	0.359936	0.307154	0.0652706	0.2426
1554102_a_at	0.13207	-0.531761	-0.358977	0.266458	-0.245751	0.514247	0.231668	-0.296547	-0.304356	-1.35078	-0.237306	0.046718	1.40218	0.0445162	-0.192013	0.809751	-0.361719	-0.0944295	-0.196465	0.0298471	-0.12261	-0.164495	0.0638437	-0.317668	-0.219842	0.093791	0.0125075	0.35883	0.180264
1554105_at	0.18323	-1.34886	0.0266865	-0.349643	-0.0542113	-0.0503784	-0.224661	-0.687454	-0.515633	-0.114079	-0.403049	-0.11843	0.676827	-0.0880091	0.00922708	-0.146796	-0.15446	0.0414419	-0.174014	0.785074	0.0140205	-0.0070233	1.05847	-0.319203	-1.01511	0.318923	-0.292129	-0.658952	-0.100009
1554122_a_at	-0.0168956	0.15931	-0.0786007	1.10584	-0.893679	-2.45538	0.106948	1.19678	1.87644	1.72396	0.334673	0.0165492	-0.0308085	0.594327	0.222297	-0.215836	0.0888754	0.49415	0.481274	0.756841	-0.140497	0.681147	-0.678776	0.529714	1.10597	-0.371584	-0.0238263	0.973966	0.891454
1554131_at	-0.0490385	1.1334	-1.11432	0.0289216	0.0424102	-0.888647	0.0900603	0.305226	0.395871	0.0678517	0.0106735	-0.0562592	-0.0141498	0.0473193	0.201862	0.0807142	-0.0876271	0.364285	0.158645	0.0626952	0.1183	0.017298	-0.0654418	-0.133945	-0.0629768	-0.02846	0.133025	0.18412	0.126311
1554132_a_at	0.394095	-0.385075	0.525617	0.280302	-1.5405	0.598708	0.378389	1.31202	1.1539	0.164749	0.454383	-1.97423	1.92741	-0.194742	-0.756581	0.832689	0.063696	0.0771804	-0.016578	-0.103512	-0.0092447	0.417173	0.446965	0.0234351	-0.14229	-0.144123	-0.0783944	0.214108	0.625343
1554133_at	-0.0910208	1.11237	-1.21579	0.00463517	0.0546816	-0.782677	0.0998477	0.288827	0.296656	0.0119655	0.0293872	0.0188202	-0.0689365	0.0430221	0.17668	0.13156	-0.0825118	0.378179	0.147691	0.0979459	0.116997	0.0255622	-0.0754815	-0.193156	0.0298383	-0.0313733	0.158967	0.253463	0.115419
1554142_at	-0.0862597	1.26547	-1.02949	0.0286391	0.0547501	-1.00344	0.130235	0.35007	0.304935	-0.028714	0.00134995	0.00896044	-0.0231568	0.0416578	0.178247	0.223038	-0.155573	0.505453	0.151177	0.0956616	0.11354	0.0627617	-0.0976117	-0.2637	0.0460197	-0.0901313	0.197851	0.253998	0.103801
1554148_a_at	0.832945	-0.160829	0.40532	-0.838127	0.0784922	-0.265715	-0.131825	-0.797586	-0.0455027	-0.022475	0.110062	-0.585433	1.07875	0.305724	-0.0639809	0.802396	0	-0.372113	0.288861	0.050661	0.124121	0.219076	0.765817	0.491987	0.618633	-0.065959	0.749816	0.506693	0.437334
1554152_a_at	0.867167	0.144921	0.356934	-0.351675	-0.534476	0.346159	1.02972	0.264082	-0.198214	-0.0603863	0.312961	-0.295796	1.87096	-0.340778	-0.0341658	-0.008292	-0.0195524	0.014102	0.177304	0.0098825	0.234737	0.192405	0.0017546	-0.0446205	-0.3622	0.0015728	-0.0045531	0.0285517	-0.23186
1554153_a_at	-2.00035	-1.5011	-0.32148	0.546993	-1.77576	-1.33717	-0.700627	0.292821	1.64491	0.940074	-0.193193	-0.228523	0.84777	-1.16685	-0.398481	0.038171	0.0946097	0.522426	-0.997023	-0.807338	0.976525	0.501193	0.77251	-0.353141	-0.145269	0.800821	0.0017075	-0.358616	-0.14065
1554154_at	-1.198	-0.621896	0.0787879	0.606793	-0.678002	0.252694	-0.0911001	-0.22235	0.138012	2.45846	-0.14764	-0.221663	-0.162235	-0.230297	0.189124	-0.386756	0.252263	0.447578	-0.545909	0.326995	-0.0368086	0.390721	0.303872	0.347473	0.603541	-0.71273	0.817063	0.0622575	0.746186
1554158_at	0.0487042	0.245713	-0.68199	0.219499	-0.807008	-0.612746	0.343631	0.190312	0.798456	0.767699	-0.52009	0.174312	0.133437	0.14011	0.357502	-0.170967	0.0131617	-0.0882646	0.0726047	-0.261673	-0.643573	0.356271	-0.865942	-0.112113	-0.161089	0.37901	-0.391057	0.0039776	-0.0825601
1554161_at	0.142903	-0.664547	-0.633269	0.00296502	0.0583832	0.000834229	-0.0258607	-1.24142	-1.09861	0.292464	-1.5914	-0.39001	-1.52318	-0.2346	-2.19398	-0.0497356	1.16992	-0.0340746	-0.143011	0.354763	-0.301164	0.504261	0.0124619	0.699309	0.0426909	0.400249	-0.575328	0.644517	0.340347
1554170_a_at	0.179685	0.347524	-0.0166076	0.0129948	0.0733787	0.218379	0.378085	0.332074	-0.00392774	0.635162	0.11832	0.0666618	0.286473	0.0182498	0.119885	0.221685	-0.0726837	-0.431408	-0.118793	0.121475	-0.0126293	-0.535903	0.998392	0.222129	-0.329467	-0.0959957	0.23565	-0.93977	-0.0261576
1554176_a_at	0.0213966	-0.390988	0.108323	-0.364781	0.442599	-0.0889951	-0.102144	-1.04102	-0.28698	1.30093	0.677647	0.85785	-0.0730497	-0.102041	1.59532	-0.545995	0.874376	0.0792962	-0.250351	-0.202332	-0.308119	0.285686	-0.349035	0.994668	0.382201	-0.397769	-0.394658	1.09406	0.15775
1554178_a_at	-0.66806	-0.62189	0.179632	0.153527	-0.531559	0.472343	-0.414866	0.00229746	0.294509	1.93712	-0.00315577	0.132519	0.13995	-0.297254	-0.0867756	-0.334519	0.403245	-0.0546689	-0.130369	0.195021	-0.264041	0.141644	-0.957269	0.014035	-0.140219	-0.0849968	-1.57765	0.776363	0.422158
1554193_s_at	1.5841	-0.707	-0.465434	-0.171792	-0.181867	1.2567	0.464868	-0.478334	-1.51164	-2.08916	-0.353348	-2.03043	4.18916	-2.00114	-2.23089	0.189905	0.718086	0.261336	-0.312548	-0.435112	0.0351944	-0.130913	0.821979	-0.0679834	0.231693	0.187736	0.314693	-0.556839	-0.0814282
1554195_a_at	-0.326463	0.0246738	-0.0402349	0.00143038	0.29015	-0.0186944	-0.0107855	-0.366119	-0.678635	-1.17588	1.03825	1.41834	-1.07283	-0.980061	-0.476562	-0.0648351	-0.749405	-1.22453	-1.65091	-2.22812	0.253887	-1.01041	-0.21037	-1.61601	-3.56866	-0.959795	0.380484	-3.78902	-3.05109
1554201_at	0.157406	0.270031	-0.153437	0.172613	-0.351148	0.526712	0.0198327	0.179308	0.0673804	0.438895	0.0411433	0.215522	-0.25805	0.509719	0.0893614	-1.01045	-0.0579508	-0.953144	0.271227	-0.116451	0.095397	0.789862	0.0397827	-0.056371	-0.0125005	0.368753	0.710169	-0.0045926	-0.0997307
1554217_a_at	2.37538	-1.25442	-0.381199	-0.000906826	-1.00565	-0.435736	0.0410096	-0.0797405	-0.312445	0.309797	0.430799	-1.49974	3.18415	-0.503274	-0.981205	0.484519	0.0659017	0.325254	-0.127663	-0.0185997	0.162173	0.129132	0.969969	0.0187102	0.527146	-0.378378	0.525779	0.183864	1.45495
1554237_at	0.11781	-0.115215	-0.307721	0.129539	-0.26012	-0.358589	0.0105921	0.0606678	1.35627	0.991906	-0.816187	0.345674	0.485993	0.268398	0.0751547	-0.121322	0.565843	-0.379263	0.266354	0.452007	0.167794	-0.34806	0.232442	0.255306	0.442305	-0.676152	-0.230967	-0.274124	-0.211628
1554240_a_at	-0.217508	0.0136009	0.203077	-0.535448	1.50684	0.0122736	0.350066	-0.566915	-1.51309	-0.841868	-0.0035174	0.704681	-1.38912	-0.598497	-0.0115446	0.328461	0.310919	0.175069	-1.1078	-1.01437	0.051423	-1.11856	0.669204	0.0481183	0.849904	0.619408	0.184384	-0.0752716	0.369877
1554242_a_at	-0.1503	0.0921903	-0.108995	0.0721943	0.00353819	-0.0349433	0.106181	-0.878001	-1.07963	-1.22172	0.283077	0.312167	-0.186806	-0.104267	-0.0531639	-0.0290815	-0.0027608	0.0302531	-0.194331	0.0087607	-0.0128199	-0.0019429	-0.0594823	-0.0480797	-1.21758	-0.0544522	-0.0404994	-0.726677	-1.45362
1554249_a_at	0.827779	-1.1009	0.0145125	-0.836853	-1.08748	0.4423	-0.165252	0.167117	-0.148558	0.269682	-0.0572107	-1.07775	2.26905	-0.933537	-0.92408	1.39329	0.427105	-1.0821	-0.913907	-0.762438	-0.10714	0.205931	-0.365861	0.346674	0.29956	-0.0402855	-1.26105	0.855487	0.725945
1554250_s_at	0.544373	0.122728	0.492653	-0.00344419	-0.526837	0.192898	0.457396	-0.0740488	-0.738284	-1.73497	-0.39389	-0.810457	-0.847277	-0.654011	-2.33686	0.194537	0.551928	0.208608	0.376411	-0.479186	0.147052	0.132277	0.372236	1.00664	0.778752	0.238484	-0.551863	1.27482	-0.209674
1554260_a_at	-1.22822	0.0126183	-0.496162	0.494423	-1.3292	0.264662	-0.0515782	0.072583	0.532349	-0.184757	0.0646329	-0.0363792	0.526958	-1.02453	-1.63671	0.81049	0.360808	0.726888	-0.228527	-0.812848	-0.471559	0.286044	1.4776	-1.04254	-0.361958	0.749157	0.672035	-1.17252	-0.700626
1554271_a_at	-0.0470392	0.187145	0.0355491	0.866289	-0.460162	0.437354	0.0872961	0.0140848	1.16741	2.70888	0.200021	0.0604541	0.105313	0.105633	0.0430687	0.342748	-0.317269	0.71179	-0.518544	0.219409	-0.505399	0.698473	-0.0776582	-0.91887	0.331344	0.360903	0.146061	-0.67687	-1.03094
1554273_a_at	-0.0137204	0.140965	-0.0711044	-0.0122967	0.0126787	-0.339242	0.00116233	0.196146	0.0892842	0.011749	-0.810905	-2.60112	5.05533	-0.402693	-0.237342	0.0882695	-0.042628	0.0251691	0.112952	0.0257239	-0.0086601	-0.0089337	-0.0267716	-0.216949	-0.0321522	-0.4066	-0.689986	-0.280516	-1.02462
1554274_a_at	0.142828	-0.42966	0.369477	-0.400171	0.423449	1.01399	0.00465522	0.511449	0.04886	0.0104768	-0.644873	0.644294	-0.0312478	-0.0110438	-0.000211586	-0.8364	-0.0097768	-0.107151	-0.136262	-0.0870228	0.0036531	-0.0181711	1.17597	-0.806738	-0.963134	0.7088	0.930898	-0.553028	0.219201
1554283_at	0.147642	-0.107706	-1.09259	0.286708	0.185951	-0.834845	0.169925	0.265705	1.15552	2.05635	-0.196434	0.335505	-0.0972316	-0.00897087	0.570354	-0.220792	-0.657314	-0.881641	0.269874	0.90078	-0.295069	-0.432116	-0.468277	-0.214297	-0.989566	-0.961998	-1.10899	0.104067	0.203224
1554287_at	0.00956922	-0.0785902	0.571668	1.54491	-1.89159	0.475515	0.0860434	1.55129	1.30687	2.764	0.226723	-0.783348	-0.471836	0.162454	-1.50325	0.078521	-0.0599103	0.111489	0.306355	-0.160879	0.469246	0.596182	1.73098	0.960428	1.03867	0.582865	1.18678	0.402318	0.963036
1554292_a_at	0.636985	-0.803245	-0.407944	0.0107951	-0.379327	-0.38162	0.279911	-0.55745	-0.335006	-0.47547	-0.460769	-0.117001	1.83437	-0.519075	-0.688949	0.800117	-0.390232	0.353338	-0.596772	0.0637845	-0.0479846	-0.142546	-0.0410484	0.475482	-0.0134123	-0.0343963	0.659933	-0.42645	0.476878
1554294_s_at	0.051541	0.29873	-0.0705066	-0.000409507	0.0114128	-0.0354017	-0.0398983	0.0989	0.00738055	0.00143297	-0.000408233	0.0061496	0.0211951	0.0559587	0.0791493	0.019187	-0.0044698	0.0376594	0.0001419	0.0236435	0.165752	0.0040501	0.182255	-1.14103	-0.518739	-0.0208494	0.0125406	-1.01687	0.0240569
1554303_at	-0.00374152	0.0304385	-0.0433417	-0.0536455	-0.0010272	-0.0299226	-0.0127262	0.00377624	-0.0106777	-0.073396	0.114716	0.0103321	0.64195	-0.0605133	0.0291043	-0.0924815	-0.037771	-0.858601	0.170602	0.0016203	0.0276956	-0.032647	0.394878	-0.615364	-0.901631	-0.0106571	0.047729	-0.492362	-0.901798
1554309_at	-0.237598	-1.81182	-1.87477	0.000781737	-0.733406	-0.819453	0.128564	0.0704651	1.39991	0.340755	-0.612051	-0.249758	1.02065	0.102741	0.148088	-0.638798	-2.17683	0.0603649	-0.103204	-0.065002	0.819991	-0.222351	-0.841385	-0.0074727	-0.0017703	-0.423706	-0.51973	0.0415216	0.172215
1554321_a_at	0.70445	0.269909	0.698335	-0.90476	0.429414	0.390265	-0.0319996	-0.0429952	-0.828256	-0.931679	-0.266251	-0.338558	1.49347	-0.314593	-0.0180323	0.698269	0.664362	-0.910595	-1.13448	0.0274688	0.596075	-0.430592	-1.00674	0.254812	-0.242828	-0.0819824	-0.239226	-0.173152	-0.141502
1554327_a_at	-0.0294222	-0.212595	0.348086	0.011041	-0.0340802	0.484991	-1.01724	-0.0102195	0.442873	0.990205	-0.184731	-0.000991611	1.60842	0.326263	-0.0259843	-0.0027865	-0.0048859	-0.194472	-0.0011402	0.0058013	-0.0147315	-0.0069906	0.0076917	-0.00735	-0.0024254	-0.0556834	0.0065714	-0.0009923	0.0125522
1554334_a_at	0.376011	0.0631252	-0.0573752	0.00182187	0.0150472	-0.0845615	0.0179756	-0.00819198	0.0411692	0.00930624	-0.703872	-0.70575	0.447611	-0.0778191	0.119955	-1.20686	-0.0707153	0.053729	0.0278387	0.0184856	-1.08421	-0.033376	-0.0823708	-0.0183366	-0.0336427	-0.257472	-0.369622	-0.785007	-0.291878
1554339_a_at	1.28924	-1.76222	-0.0746385	-0.287329	0.0964255	1.28678	-0.381006	-0.561835	0.424929	1.63219	-0.32886	-1.37944	3.08674	0.480972	-0.456277	0.429523	1.05783	-0.0583167	0.0921688	0.0425513	0.1065	0.0870025	-0.0144457	0.0143274	1.10906	0.0563233	0.0598783	-0.444229	0.346737
1554352_s_at	-0.0458531	-0.433362	0.259773	0.011407	-0.171861	-0.209127	-0.218416	0.0878119	0.876794	1.25668	-0.0692025	0.124531	0.18631	1.1123	0.964408	0.203613	0.012324	-0.421934	0.296723	0.70774	-0.11191	0.195238	0.650616	0.625372	0.8304	-0.14794	0.38703	-0.118381	0.399748
1554375_a_at	-0.106636	-0.197611	0.342102	-0.460635	-0.164689	0.200686	-0.316101	-0.386949	-0.486443	-1.24243	-0.0696122	-0.326706	0.485103	-0.145847	-0.190991	0.625942	0.357904	-0.594118	-0.248806	-0.400124	-0.533462	0.35664	0.971756	-0.02282	-0.7146	0.281285	0.263241	-0.584206	-0.901932
1554383_a_at	1.55153	-0.301128	-0.444194	-0.393029	-0.587419	1.20109	0.034174	0.261525	1.06176	-0.0359473	0.0595514	-0.726511	1.69682	-0.341389	0.0561508	-0.0585454	-0.00976	-0.113508	0.0348229	0.0116756	0.201592	-0.0187354	-0.0005343	0.980458	0.0131481	0.624938	0.0150361	-0.280467	0.009006
1554390_s_at	-0.332004	-1.43156	-1.20125	-0.721803	-1.72	0.218518	-0.0709551	0.28884	0.19656	-0.0209028	-0.0214682	-1.55111	3.48836	-0.969344	-0.853255	0.490648	-0.055971	-0.332751	-0.789199	-0.719649	-0.027347	-0.141571	0.563626	-0.421897	-0.67702	0.259899	0.544804	-0.767245	-0.473442
1554396_at	-0.0705057	0.744974	-0.356596	-0.430089	0.0458894	-0.141171	0.196074	-0.169021	0.3614	0.411877	0.0654206	0.0144173	0.0720979	0.0514579	-0.0694282	0.02179	-1.16276	0.344527	-0.0596519	-1.90033	0.184633	0.103519	-0.050353	0.0045162	-0.0180001	0.10898	0.338599	0.779825	-0.711412
1554397_s_at	1.02429	-1.05275	-0.14398	-0.463734	-1.14448	-0.205138	-0.343732	-0.581373	-0.284445	0.612128	-0.421008	-0.561013	2.96367	-0.503742	-0.177027	0.854533	-0.0985627	-0.711406	-0.004032	0.088092	-0.13268	-0.113854	0.507885	-0.62003	-0.95286	0.274566	0.380344	-0.909953	-0.524006
1554408_a_at	-0.233087	0.1025	0.298227	-1.14398	0.367543	0.0229831	0.438806	-0.74862	-0.249908	-0.0440865	0.189553	-0.995477	0.550717	-0.456961	0.557993	0.0067921	0.316879	-0.168688	-0.0312066	0.0222521	-0.256991	-0.008647	-0.19976	-0.88936	-1.32375	-0.0273357	-0.312259	-0.073063	-0.566443
1554411_at	1.1686	-0.781434	-0.254079	-0.322851	-0.0646969	0.42905	-0.450351	-0.674638	-1.10141	0.00910859	-0.0144879	-0.0340682	0.524007	-0.0109981	-0.224939	0.695794	0.256424	-0.386768	-0.598776	-0.874111	-0.079258	-0.199176	-1.62763	-0.187903	-0.619868	0.085774	-1.78147	-0.0074995	-1.27372
1554414_a_at	1.69301	-0.838488	0.0604579	-0.0221994	-0.533426	0.366976	-0.362873	-0.347231	0.136377	0.869254	-0.320431	-0.212852	0.920503	-0.211939	0.589453	-0.055554	0.000633	-0.764256	-0.478227	0.594535	0.284431	-0.021696	-0.097384	-0.607786	-0.343974	-0.216492	0.0982993	-0.640656	0.126128
1554415_at	-0.930901	0.0172377	-0.800561	0.112688	-0.913253	-0.0427016	-0.253051	-1.07198	0.344608	1.14646	0.0958927	1.02227	0.00969638	-0.606865	0.302087	-0.524288	-0.2075	-0.546995	-0.132659	0.094492	0.19482	-0.20432	0.003167	-0.865582	-1.33107	-0.140256	0.038715	-0.764704	-0.299714
1554417_s_at	-0.157925	0.53781	0.579356	-0.0113228	0.244534	-0.0464591	-0.250346	0.189628	-0.0210111	-0.17324	-0.173264	0.533022	0.922731	-0.550826	0.0138514	0.897088	0.277393	-0.163425	-0.0120592	0.294369	0.197088	0.130482	0.725341	-0.303127	0.0846563	-0.262781	0.687714	-0.347872	-0.175619
1554424_at	1.38534	-1.18664	0.0460528	-0.0391116	-0.707448	0.327129	-0.175558	-0.0568148	0.261412	1.18058	0.0180403	-0.554902	3.1816	-0.491717	-0.482916	0.555891	-0.1411	-0.0759592	-0.249459	-0.306026	-0.762937	-0.012992	-0.290629	-0.0632005	-0.0582353	0.457898	0.137401	0.300006	0.2272
1554429_a_at	-0.172967	0.871099	0.837436	0.842336	1.01158	0.269879	0.5897	0.17666	0.0117648	0.569555	0.485909	0.809636	-0.858197	0.558598	0.964024	-0.0376485	0.474517	0.129567	-0.230291	0.16781	0.54674	-0.347114	-0.195253	-0.243145	0.032147	-0.0375907	-0.709259	0.140628	-0.328605
1554433_a_at	0.973718	-2.28344	-0.472509	-1.00974	-0.619632	0.642681	-0.791669	-0.891345	-0.387902	-0.198319	-0.614618	-0.554613	2.04535	-0.802284	-0.578021	0.304175	-0.497268	-0.91887	-0.145119	-0.0295119	-0.154882	0.482889	0.0349658	-0.176476	-0.288042	-0.400599	0.284971	-0.47146	0.98002
1554438_at	0.199803	-0.549635	0.891407	0.391648	0.00780119	0.176921	0.0368337	-0.136384	0.852958	0.287731	0.137062	-0.156136	0.0700472	0.0322236	0.0477802	-0.128694	0.25947	0.256044	-0.0449765	0.239421	0.181452	0.0548959	-0.0235375	0.209797	0.259644	-0.0010225	-0.258263	0.626103	0.481787
1554447_at	-1.0649	-0.522089	0.477786	0.104929	-0.305327	0.448656	0.559979	0.814619	0.305991	0.531017	0.619325	-0.00571215	0.607767	-0.259927	-0.288166	0.474634	0.755542	0.212635	-0.050156	-0.223407	-0.101702	0.301506	-0.273175	0.65787	0.343469	0.273891	0.301144	0.123235	0.533062
1554452_a_at	-0.640565	-1.68976	-1.22084	0.141207	1.18385	-1.88168	-0.561807	-0.715867	1.7463	1.8999	-2.27781	-0.913412	1.63421	-0.294457	1.68769	-0.474965	-0.934793	0.058581	-1.14803	-1.16757	0.642394	1.45384	-0.164748	-0.128424	0.831071	0.632466	0.237118	-0.505178	1.13534
1554456_a_at	1.34091	-0.0395884	0.186369	0.0269834	-0.0432287	1.17023	-0.0624683	-0.407342	-0.0074603	0.179014	-0.0211316	-0.0579237	-0.0188013	-0.239119	0.0257998	-0.42756	0.155331	-0.887042	-0.550651	0.35139	-0.0292957	0.12541	-0.0761559	0.0887685	-0.0564948	0.0020127	-0.0568547	0.094746	0.673405
1554459_s_at	1.07917	0.054996	1.34908	0.229749	-0.12716	0.069429	-0.336679	-0.250691	-1.48015	-4.12285	-0.379976	-0.744857	-0.393834	0.253486	-2.73302	0.598268	-0.638936	1.14847	-1.24793	-3.33222	0.247133	-0.242667	-0.0844865	-0.0675125	-0.0461919	0.19488	-0.742124	0.59857	-1.50665
1554462_a_at	0.0776761	-1.22361	0.795029	-0.455393	0.582239	0.437988	0.429135	-0.0608812	-0.606258	0.781027	0.0963725	-0.202348	0.00049025	0.734836	0.00546259	0.348208	0.443483	0.632069	0.287663	-0.275148	-0.321119	-0.14459	-0.67747	0.777641	1.09246	-0.179694	-1.30575	1.43404	0.834253
1554465_s_at	0.242409	-0.431049	0.294099	-0.850381	0.722317	-0.100803	-0.171714	-0.281769	0.265194	2.38315	-0.3206	-0.568818	-0.00681582	-0.127141	-0.529651	-0.020739	-0.035533	0.884593	0.0437497	-0.0764928	-0.0723246	-0.779748	-0.0080727	-1.24265	0.658087	-0.183326	0.27749	0.324729	1.75135
1554466_a_at	0.395332	-0.167408	-0.299576	-0.999241	-0.0224559	-0.95976	-1.2162	-0.923549	-0.761964	-0.000915409	-0.216198	-0.0982117	1.534	-1.09242	-0.409393	0.369557	-0.405349	-0.236312	-0.133953	-0.915636	0.404436	0.810369	1.46328	0.041264	0.168987	0.597957	1.83641	-1.49087	0.0289463
1554469_at	0.509808	0.751745	0.184567	-0.161623	0.322321	-0.217033	0.0656195	-0.793396	-1.04346	-0.590161	0.0143883	-0.0517409	-0.310514	-1.32896	-0.440736	0.488786	0.152864	0.0442307	0.161222	-0.701187	-0.265444	-0.590184	-0.560044	-0.408091	-0.0800254	-0.266507	-0.023483	0.0169727	0.108082
1554472_a_at	-0.427624	-1.14401	-0.432196	-0.640351	0.176504	0.0275954	-0.316653	-0.591098	-0.602912	1.38988	-0.726899	0.457176	0.590099	-0.599083	-0.249326	0.301279	-1.15449	-0.858282	-0.0315221	-0.191557	-0.39141	-0.424928	-0.511107	0.331526	-0.366902	-0.0962526	-0.0240231	0.204385	0.559189
1554478_a_at	-0.822972	-0.351669	-0.276141	-0.047076	-0.231643	0.537842	-0.203301	0.137169	0.667201	0.470865	0.509922	1.24357	1.33289	2.42466	2.91466	-0.0014119	-0.125227	-0.344768	0.0384724	-0.117594	0.0844825	-0.59299	-0.358719	-0.0566614	-0.323787	0.0961561	-0.808826	0.589739	0.275379
1554481_a_at	0.295656	-0.27249	-0.0370934	0.00324444	0.00456592	-0.0637322	-0.00863407	0.0378639	0.167259	0.21863	0.35185	-0.494283	0.94431	0.0401647	0.04201	0.69027	-0.0359663	-0.486821	-0.639143	-0.431168	0.320967	-0.126798	1.28451	0.422232	1.32292	0.0718387	0.827605	-0.551378	-0.227255
1554483_at	-0.153488	-0.709461	-0.140962	-0.815295	-0.630312	-0.668198	-0.700081	-0.481371	-1.2011	-3.27127	-0.553141	-0.403819	1.54154	-0.509766	-0.227727	0.566245	-0.121153	-0.261841	-0.382463	-0.833792	-0.623945	-0.54443	0.574887	0.0213344	-0.537927	-0.326698	-0.085504	-1.61113	-1.39936
1554485_s_at	-0.542363	0.0118359	-0.465718	-0.261857	-0.283326	-0.516626	-0.244421	-0.335207	-1.2295	-2.64599	-0.42708	-0.145107	0.386883	-0.0448455	0.0896453	-0.112224	-0.123429	-0.029833	-0.307224	-0.497831	-0.840177	-0.883095	0.208844	-0.255614	-0.137962	0.066021	-0.209519	-1.22059	-0.952742
1554486_a_at	-0.520061	-2.17277	-1.65242	-0.123086	0.00690176	-0.403874	-0.128241	-0.0627695	-0.0656436	0.169838	0.12892	0.975192	2.03743	-0.103461	0.199584	-1.24084	0.32846	-0.587345	-0.80752	-1.00746	-0.310953	-0.912264	-0.0702927	-1.23153	-2.29505	-0.363027	0.405916	-0.288587	-1.46236
1554489_a_at	0.32563	-0.84537	0.378363	-1.15247	-0.275456	0.687558	-0.214048	-0.519132	-0.398844	1.12622	-0.275691	-1.33402	2.01585	-0.540003	-0.61824	0.704253	1.2086	0.11741	-0.383834	0.405309	-0.130851	-0.155313	0.552749	0.226491	0.329292	0.288929	0.237726	0.411313	0.547146
1554491_a_at	0.192219	-0.32382	0.579403	-1.37325	0.886647	0.0899554	0.0793276	0.00958625	-0.526088	-1.40716	-0.112034	-1.01781	0.250493	-0.148136	-0.210633	0.565221	0.480211	0.862106	0.587796	0.172918	0.114219	0.220659	0.5843	1.41454	2.0349	0.178234	0.293885	0.76269	0.310945
1554503_a_at	-0.00762718	0.857728	-0.0182559	0.000334383	0.00266487	-0.00631668	0.0318822	0.251499	-0.00769083	-0.00368676	-0.0036545	0.130751	-0.00434396	0.0181178	0.0232074	0.191967	-0.0863936	-1.13218	-0.194692	0.0007437	-0.0108537	-0.0078234	-0.353256	0.0316188	-0.0010319	-0.0039243	-0.149871	-0.0070808	0.0044961
1554508_at	0.0951253	-1.40464	0.685189	-0.573204	0.879063	-0.0428665	-0.43448	0.234294	-0.0182885	-0.375526	-0.143349	-1.21341	1.62559	-0.838631	-1.44346	1.45326	-0.142474	-0.0313534	-0.167205	-0.629422	-0.576528	0.135506	1.75236	0.226024	0.663376	0.859545	0.329968	0.360162	0.341971
1554509_a_at	0.223773	-1.03831	0.899078	-0.158882	-0.605868	-0.250532	-0.0904931	-0.28914	0.282691	0.911598	-0.19377	-0.156258	1.27065	-0.267659	-0.57347	0.247384	0.153012	-0.32027	0.0016913	-0.0219047	0.024364	0.105304	0.880553	0.169724	0.342894	-0.177052	0.917576	0.356221	0.497925
1554512_a_at	0.212435	1.16519	-1.30812	0.116951	-0.0373615	-1.08752	0.203531	0.380187	0.527798	0.021744	0.324733	-0.077447	0.183412	0.0219498	0.179082	0.687472	-0.28704	-0.941767	-0.008759	0.147697	0.168016	-0.0737267	-0.205515	0.009165	0.2263	-0.0399543	0.308769	0.234343	0.460497
1554513_s_at	0.134497	0.165202	-0.695675	0.0126411	-0.223229	-0.0984806	0.0434487	0.0679588	0.293485	0.073706	0.23889	0.0157055	0.621663	0.0018045	0.16559	0.065849	-0.0700248	-0.470851	-0.967669	-0.1723	-0.0497038	0.737893	0.185248	0.825571	0.0248995	-0.715555	-0.0192365	0.16351	0.0760718
1554518_at	-0.346321	0.556257	-0.0648016	0.453173	-0.232192	-0.0945286	-0.826107	0.0592753	0.10672	0.672454	0.40259	-0.111739	0.728148	-0.14953	0.706128	0.0660532	-0.500771	0.437087	0.380921	0.109713	0.522415	0.005713	0.0513432	0.0462351	-0.143326	1.05033	0.0557959	0.0370155	-0.198181
1554522_at	-0.821421	0.342808	0.165758	-1.78456	0.531287	0.559637	0.101652	0.488669	0.468137	2.09273	0.139972	1.40556	0.146376	-0.661953	1.13787	-0.301017	-0.554959	-0.0418286	-0.59095	0.042092	-0.200147	0.147258	-0.301004	-0.565897	0.504293	0.150844	0.0106492	0.217801	0.0071546
1554538_at	0.0134538	0.182198	0.076932	0.00467402	0.232918	1.05181	0.12117	-0.276068	0.00985152	-0.44392	-0.05437	0.146784	0.0104868	0.729507	-0.197352	-0.534175	0.0071394	-0.509681	-0.0323511	0.881007	-0.0129428	0.599243	0.189074	-0.18159	0.147556	0.0157638	1.51443	-0.436051	0.0745585
1554539_a_at	0.182548	1.24449	1.49246	-0.650708	1.05917	0.274417	-0.463797	0.989094	1.18367	1.82615	0.232082	0.644455	0.351117	0.914708	0.90777	-0.3697	-0.502352	0.712908	-0.189951	0.767209	0.666402	-0.0386964	0.296217	-0.738894	0.205205	0.056899	1.3245	0.654285	0.343666
1554544_a_at	0.769231	-0.282531	0.892737	0.112968	-0.233531	0.32954	0.162593	0.501441	0.461638	-0.247325	0.795984	-1.23558	1.84968	-0.333394	-0.362789	0.421632	-0.128691	-0.415387	-0.0731285	-0.0795364	0.780595	0.817089	0.648064	-0.115068	0.232579	0.280212	1.26864	-0.423654	-0.424108
1554547_at	-0.54995	-0.554417	-0.889603	-1.05706	-0.28222	1.04489	0.0654679	-1.83256	-2.32388	-1.81321	-0.898843	-0.691858	-0.983393	-1.62889	-1.62469	-0.0802427	0.150954	-0.409331	-1.09628	-1.08961	0.311572	0.0931093	-0.0725583	-0.0507102	-1.47386	-0.662851	-0.338078	0.177745	-1.35355
1554553_s_at	0.339614	0.57982	0.608347	-0.578825	0.963293	0.117434	-0.206857	-0.669039	-0.202676	1.35168	-0.0848595	0.938019	0.416596	0.57635	1.10779	0.994524	-0.0954234	-0.23269	0.235442	0.712554	0.103586	0.60987	0.911239	0.535894	0.953031	-0.0646847	1.05583	-0.299025	0.861447
1554555_a_at	0.326565	0.0813014	-0.71723	-0.0186591	-0.025171	-0.62773	-0.326475	-0.345391	1.44131	1.00444	-0.401504	0.755438	0.696656	0.506334	0.294232	0.083919	-0.334622	-0.311993	-0.0036817	0.466232	-0.079709	-0.059687	0.774752	0.037372	0.655825	-0.045773	0.725743	-0.719467	0.66862
1554572_a_at	1.01265	-1.56996	0.0680818	-0.449929	0.116784	-0.326184	-0.116362	0.00865663	0.567766	1.30932	-0.364704	0.466077	1.13503	0.960732	0.955973	-0.235716	0.169853	-0.73509	-0.0924706	0.514546	-0.247913	0.313056	-0.183807	-0.414778	-0.353743	-0.114458	-0.244926	-0.301848	0.204593
1554588_a_at	-0.396898	-0.337676	-0.926921	-0.644727	0.133895	-0.24862	-0.146668	-0.685099	-1.09487	0.0809794	-0.155636	-0.00986501	1.58028	-0.800229	0.231697	0.857253	0.397624	-0.661582	0.287594	0.18876	-0.53887	-0.315195	1.18362	-0.198302	0.868986	0.299338	-0.787398	0.0811043	0.585252
1554597_at	-0.612831	-0.915138	0.710417	-0.0567293	0.810392	-0.685575	0.642425	-0.0542143	-1.08185	2.01064	-0.43121	1.36043	-1.09912	-1.21114	0.360261	-1.03669	-0.259314	-0.498101	-1.17423	0.119166	0.121279	-0.481284	0.916548	0.453934	0.738667	0.0804392	0.690314	-0.21723	0.0477708
1554599_x_at	-0.222136	0.585008	0.317522	0.616793	0.467311	-0.816488	-0.223441	-0.642863	-0.783009	-0.267685	-0.00866845	0.0815473	0.220465	0.270207	0.61666	-0.320367	0.701068	-0.656685	-0.252804	0.594816	-0.140018	-0.48715	0.434243	0.408197	0.628494	0.651416	0.22947	-0.821187	0.747112
1554600_s_at	0.181425	0.925169	0.46827	1.27644	-0.337586	0.327953	0.271136	0.259699	0.677478	-0.0400222	0.274862	0.19467	0.319021	1.09174	0.327412	0.200846	0.180467	-0.193388	0.185173	0.192362	-0.199526	-0.090273	0.38558	0.033181	-0.509987	0.166415	0.954307	-0.803308	-0.344546
1554606_at	-0.393373	-0.555873	-0.159805	-0.484609	-0.0902901	-0.00630231	0.0784945	-0.756276	-0.477619	1.16093	-0.151218	-0.690198	0.889843	-0.220653	-0.516426	0.531447	0.450551	-1.12705	-1.21106	1.06144	0.27066	0.649837	0.625382	-0.532878	1.39262	-0.0592785	-0.090962	0.118195	0.179512
1554608_at	-0.158337	0.0779021	-0.289167	-0.0308183	-1.1135	0.808969	0.192891	-0.145149	0.170515	-0.591939	-0.102485	0.625926	-1.04578	-1.03662	0.0564802	-0.058055	0.372319	0.565898	-0.101853	-0.011389	-0.13408	-0.410809	0.332889	-0.179074	-0.0770059	-0.141009	-0.809423	-0.272293	0.024502
1554609_at	0.654669	0.66174	0.214927	-0.0198788	0.149663	-0.238778	0.909057	-0.241103	-1.43786	-1.01662	0.131301	-0.276403	-0.611671	-0.919154	-0.841199	-0.004547	-0.0028519	0.451082	-0.0257098	0.392944	0.347292	-0.0981077	0.615729	0.747655	0.270844	0.375395	0.0576666	0.125315	0.14976
1554614_a_at	2.35663	0.00705246	-0.032668	-0.00550785	-0.0413011	-0.0786195	-0.0492403	-0.0709346	-0.0333223	0	-0.934584	-0.0145708	1.64303	-1.20234	-1.31197	0.780195	0.0502931	0.46991	0.0363651	0.346037	-0.260757	-0.567568	-0.696627	-1.34672	-0.0623767	-0.400405	0.284308	0.041347	0.0209892
1554627_a_at	0.497547	-0.108325	0.385921	-0.209262	-0.266181	0.0109284	-0.0662349	0.0868317	-0.854037	-0.921492	-0.172366	-1.00425	0.606135	-0.710411	-0.00743454	0.435065	0.469375	0.489367	-0.154971	-0.016046	0.085631	0.402244	0.319665	0.225141	0.094457	0.451159	0.260599	0.017744	0.132179
1554628_at	0.945901	0.242364	0.302197	-0.374383	-0.448533	0.817095	0.282086	0.706768	0.187548	0.157615	0.0684205	-0.0916353	0.40812	0.280689	-0.604407	0.281695	0.163045	0.359778	0.321701	0.54625	-0.697843	0.353205	0.493183	-0.748786	-0.217544	-0.140261	0.697006	-0.308465	-0.234172
1554637_a_at	1.47673	-0.515368	-0.0311203	0.0243779	-0.000364824	-0.00947945	-0.0109962	0.00365888	-0.00844006	-0.0271907	-0.156522	-0.0147667	1.98321	-0.121259	-0.0984729	0.068675	-0.0108144	0.0090326	0.0001015	0.0052523	-0.0125373	-0.0065698	0.007996	-0.011585	-0.179328	0.0037048	0.0070217	-0.0013602	0.0163793
1554640_at	-0.0631297	-0.198242	-0.405425	0.360718	-0.635288	0.269855	-0.38019	-0.0615582	0.854249	-0.1507	-0.134522	0.485663	0.181045	0.626024	0.920267	0.175596	0.109087	-0.996606	-0.38908	0.426647	0.224582	0.1816	0.133781	0.110925	-0.391347	-0.080815	-0.157233	-0.266867	0.087215
1554652_s_at	0.298558	-0.495861	0.942785	-0.854744	0.348653	-1.37528	-1.1273	-0.350931	0.66394	1.38178	-0.224991	1.47916	0.0826772	-0.918554	-0.708109	0.0568873	0.30429	-0.295631	-0.499331	0.270617	0.200211	-0.247423	0.3149	-0.209645	-0.546863	-0.169612	0.124016	-1.34373	-0.222476
1554660_a_at	0.710254	0.183085	0.912334	-0.0201526	-0.804282	0.175269	-0.269309	0.520509	-1.30507	-0.133736	0.219123	-1.2145	2.56503	-0.356573	0.0220383	0.335026	-0.087795	0.155479	0.425302	0.439352	-0.35433	-0.2691	-0.0449878	0.0050473	0.690766	0.0708811	0.684404	-1.21159	0.211172
1554661_s_at	0.366808	0.864981	-0.117985	0.0644764	-0.642533	-0.635066	0.0291498	-0.442638	-0.761839	-0.73749	-0.5833	-1.36102	1.52014	-0.887018	-1.29941	0.459267	-0.0719154	-0.333791	-0.0064888	-0.0961184	-0.451166	-0.265811	-0.538391	-0.0515885	-0.480803	0.0479827	-0.620442	-0.698037	0.243555
1554667_s_at	0.511901	-0.831529	-0.339412	-0.108719	-0.695297	0.408652	-0.0957327	-0.0230644	0.952829	-0.378402	0.552615	0.235386	1.53022	0.081568	0.8016	0.673334	0.0504605	-0.71016	-0.0069356	0.158698	0.214011	0.224516	0.144719	-0.207257	-0.991255	-0.318334	0.652024	-0.624415	-0.211972
1554668_a_at	-0.0294067	-0.339089	0.00298424	-0.956563	0.938263	-0.431351	-0.105208	-0.914148	-1.16272	-1.52031	0.634583	-0.0885259	-0.696778	-1.40696	-0.500004	0.0901154	0.351465	-0.0447586	-0.47069	-0.40701	0.902794	-0.185171	0.249324	0.363534	0.0369887	-0.96436	-0.827035	-1.75747	-2.29435
1554671_a_at	-3.18866	-2.51377	-1.2568	-1.49106	-1.08978	0.661041	-0.124282	0.219273	-0.102478	-0.126867	-0.233393	-0.0427705	-0.111994	-0.24034	-0.847997	1.27595	0.340091	-0.081224	-0.0487667	-0.528703	-0.507652	-0.368487	-0.646977	-0.396604	-0.0968073	-0.576849	0.160739	-1.42551	-0.486674
1554678_s_at	0.378214	-0.445373	-1.35942	-0.0492998	-1.04325	0.369778	0.0870779	-0.392907	0.789071	2.05935	-0.530683	-0.705099	1.3843	0.217241	0.416904	0.041717	0.490784	0.00324	0.030024	0.74053	-0.0215795	0.186777	-1.23087	-0.448417	-0.90098	0.551631	-1.41965	0.506754	0.347918
1554679_a_at	0.571842	-0.523135	-0.407339	-0.459277	0.174674	0.0765216	-0.568409	-0.864601	-0.291591	-0.0691458	-0.187274	-0.181311	1.53812	-0.155124	-0.137213	0.641417	0.131468	-0.138011	-0.32826	0.292492	0.073015	0.230782	-0.153797	-0.437511	-0.814586	0.173154	0.352353	0.035041	-0.336578
1554690_a_at	-1.29067	-0.0862528	-0.329187	-0.0995207	-0.320956	0.424792	0.0401732	0.566655	0.254818	0.198418	0.720924	0.784187	1.02224	-0.391242	0.491583	0.638826	0.56058	-0.314994	-0.040088	-0.297959	-0.0589996	0.231147	0.812135	0.054369	0.373165	-0.0833078	-0.0792777	-0.011018	0.392828
1554691_a_at	0.793102	-0.381913	-0.372572	-0.274649	0.202205	0.443821	-0.160512	0.0415034	1.08925	1.04644	-0.419051	-0.835249	1.73032	0.124536	0.189433	-0.0322103	-0.0037718	-0.0626737	-0.561676	0.475589	0.15458	0.227388	-0.624925	0.176142	-0.218673	0.0653526	0.405914	0.314889	0.102194
1554696_s_at	-0.295927	-1.19813	-1.47308	0.0233404	0.0894241	-0.337625	-0.268181	-1.92193	-0.0428889	1.07349	-0.0368603	0.667328	0.672739	-0.135194	-1.2639	0.211749	0.767047	-0.317978	-0.888831	-0.527753	-0.502952	-0.321709	0.452171	-1.42361	-1.16029	-0.0558048	-0.0729227	-2.21829	-1.26536
1554699_at	0.203903	0.0440438	-0.027096	-0.497654	-0.171152	-0.310372	0.00421153	0.00641967	0.0334712	0.630233	-0.00393105	0.33029	0.0402197	0.0627303	0.0306782	0.870049	0.0767807	-0.510691	-0.406074	0.0525922	0.371004	0.665991	0.624844	0.486464	-0.160105	0.00119	0.67495	-1.02505	0.0956212
1554701_a_at	-0.863683	-0.536094	-0.431914	-0.525524	-0.403691	-0.189782	0.933312	0.580133	0.427124	-0.153198	0.568127	-0.314162	0.51471	-0.91493	-0.50808	0.626147	0.806389	-0.37163	0.440981	-0.176027	0.456026	-0.229196	0.927919	0.431017	0.196097	0.195142	0.46148	-0.27015	0.279817
1554704_at	-0.0629192	-0.880828	-0.0236322	-0.360155	-0.138544	0.442168	0.461952	0.399204	1.67932	1.76537	0.197431	0.236127	-0.00591748	1.60022	1.55407	-0.353249	0.117307	0.44311	0.854312	1.20532	0.0579696	0.313181	0.0918464	0.615757	0.0746097	0.0229468	-0.181367	0.893619	1.00073
1554708_s_at	-0.217437	0.0266618	0.183069	0.175704	-0.829841	-0.152003	-0.952265	-0.566931	1.1444	0.562622	-0.74264	-0.219373	-0.747679	-0.405008	0.0556876	-0.213936	-0.0095588	-0.165747	0.0619421	-0.181692	-0.196216	0.040268	0.0062454	0.540763	0.205342	-0.161064	1.23017	0.121733	0.186874
1554726_at	0.348713	-0.41363	-0.392765	0.109996	-1.0173	0.582917	-0.0763996	0.06806	0.379024	0.819803	-0.62587	-1.68892	1.58864	-1.03467	-0.196543	0.296928	-0.192765	-1.19937	-0.0871786	-0.0805664	-0.292639	-0.208515	0.47389	-0.912051	0.447007	0.230988	-0.175582	0.594776	0.387549
1554740_a_at	-0.306351	-0.731011	-0.859712	-0.587967	-0.843836	0.0272048	0.10883	-0.241674	-0.50348	-0.391544	-0.00759909	-0.00776616	2.26247	-1.18372	-0.52668	0.766354	-0.54511	-0.497551	0.320727	-0.0132728	0.333605	0.553795	0.890323	-0.203452	-0.835791	-0.228092	1.26922	-0.770536	-0.222371
1554741_s_at	-0.108747	-0.263159	0.866313	-0.508752	0.32511	0.347251	-0.206296	-0.727466	-0.896166	-0.0879762	0.260351	-0.310818	-0.383861	0.687085	0.107855	-0.408426	0.359913	0.892784	-0.316652	0.0626385	-0.594855	0.275817	-0.666338	0.053581	0.0811291	0.167694	-0.46489	1.29057	1.34383
1554747_a_at	0.480375	-0.797331	-0.675121	-0.657254	-0.865939	-0.0981335	-0.0839073	-0.360831	-0.134699	0.182895	-0.291506	-0.938662	1.71946	-1.00076	-0.511005	0.138833	0.134658	-0.269238	0.271817	0.500011	0.124783	0.354273	0.40817	-0.210547	-0.142336	0.0134357	0.384018	-0.110391	0.0404978
1554748_at	-0.0113307	0.0353402	-0.040941	0.00263466	0.00567389	-0.0180299	-0.0146846	0.140073	-0.0151714	0.00859996	-0.0131434	0.00987926	-0.091071	0.0235988	0.0559799	-0.0120025	0.127609	0.0334141	0.0095667	0.0458967	0.017009	-0.045658	1.05005	-0.0473132	-0.398604	0.109874	0.889364	-1.02306	0.034109
1554757_a_at	0.790248	-0.439476	0.693165	-0.520945	-0.72034	0.819608	-0.380203	-0.588836	-1.61065	-1.07169	-0.213607	-1.29637	1.81184	-0.844279	-1.39744	-0.0528168	-0.146181	-1.97532	-1.12818	-0.376917	0.54701	-0.0111981	0.458217	0.179134	-1.28757	-0.055875	0.0531286	-0.768678	-0.365207
1554758_a_at	1.10346	-0.0284526	0.314423	-0.243809	-0.176705	0.504764	0.38724	-0.163667	-0.0233026	-0.865738	0.4304	0.0142507	1.74954	-0.47041	-1.00271	-0.0908323	-0.334024	-0.813823	0.037184	0.023451	-0.0195896	-0.0119269	0.024936	-0.0116563	-0.0642476	-0.0676739	0.0392844	0.0546676	0.051528
1554762_a_at	-0.726842	-0.585262	-0.146747	0.0860673	-0.96837	0.229833	0.0389893	0.169413	-0.185417	-0.768826	0.285699	-1.29427	0.883749	-1.28404	-1.22034	0.230762	-0.031621	-0.330056	-1.05327	-0.397393	-0.113356	-0.234187	0.0358265	-0.594998	-0.686703	-0.222075	0.501243	-0.906589	-0.374004
1554767_s_at	0.338136	-0.0467545	-0.381929	-0.245818	-0.0735332	0.238554	0.0157019	-0.105438	-0.803291	-0.0642778	-0.449262	-0.699966	1.15002	-0.00782185	0.203814	0.0127777	0.608478	0.540639	0.002817	0.065642	-0.411191	0.0310613	-0.114203	-0.0352158	-0.214893	0.0361207	-0.678371	-0.154121	0.056498
1554781_at	-0.356664	0.00881823	0.882974	-0.389557	0.0913412	0.086762	0.107082	-0.255453	-0.273387	-2.89326	-0.445948	-0.987775	0.286905	0.358351	1.03401	0.3016	0.618583	0.829476	0.74489	-0.380812	0.358849	-0.0495999	0.863071	1.10179	0.278709	-0.0008407	-1.37113	1.67754	-0.602634
1554794_a_at	0.825042	-0.470916	-0.214556	-0.395215	-0.62933	-0.157589	-0.32535	-0.103988	-0.0225133	-0.0257397	-0.322953	-0.262074	1.94575	-0.367305	-0.100117	0.0221758	-0.064267	0.084451	0.154564	0.360673	-0.173484	-0.117128	-0.037307	-0.40234	-0.747924	0.152388	0.0350726	0.189275	0.112766
1554795_a_at	-0.435995	-0.272929	-0.239585	0.851217	-1.60766	-0.0141604	-0.250651	0.0338506	0.402875	2.54269	0.212326	0.648977	-0.849487	-0.68524	0.258464	-1.21257	0.620149	-0.647735	-0.455002	0	-0.0837336	-1.34039	-1.09277	-1.96919	-1.0544	-0.591049	-1.29174	-2.81872	-0.586083
1554804_a_at	0.0314599	1.19234	-0.12426	-0.857366	-0.111152	-0.288328	-0.0327996	-0.00726218	-0.776572	-0.319899	-0.0289336	0.287506	-0.161284	-0.0936042	-0.422411	0.171939	-0.0169403	-0.0676206	0.52247	-0.986747	-0.170744	0.172064	0.123298	-0.103222	-0.056673	0.369779	-0.558367	0.386326	0.0980558
1554807_a_at	0.290628	-0.332064	0.0354334	-0.0908289	-1.07776	0.655002	-0.306228	-0.00988861	-0.0208154	0.547459	0.305779	-0.428184	1.42871	-0.281596	-0.492079	-1.09769	0.960468	0.089544	1.26632	1.03809	-0.566824	0.873178	0.543621	-0.385485	-0.253702	0.0970404	0.868138	-0.019657	-0.915407
1554821_a_at	-0.799642	0.322719	0.676225	0.286706	-0.873876	0.326084	-0.327601	0.751112	0.0322249	-1.49446	0.488408	-0.100127	1.49638	-0.196764	-0.470283	0.048762	0.164765	-0.664483	-0.325323	0.0632464	-0.44906	-0.0343074	1.0415	-0.0796933	-0.253787	0.0290846	0.364927	-0.83405	-0.759858
1554830_a_at	0.476146	-0.313534	0.972528	-0.360962	-0.334324	0.347607	-0.427807	-0.593479	-0.414826	-2.09811	-0.170134	-0.0896684	0.858944	0.399836	-0.00487022	0.144503	0.567664	0.758615	-0.385851	-0.971599	-0.0067667	0.0271027	0.038302	-0.336821	-1.66544	-0.283861	-0.336496	0.321691	-1.40789
1554834_a_at	0.586454	-0.0623942	0.49025	-0.319351	0.000437778	0.845198	0.180548	-1.07816	0.40334	-0.00955946	-0.767644	-0.170964	1.2758	-0.336088	-0.453473	0.059228	-0.0085097	0.0366134	-0.0010038	0.0084087	-0.0697747	-0.0108175	-0.0050861	-0.0213827	0.0098971	0.0061361	0.0101984	0.0038967	0.0141321
1554837_a_at	0.359898	1.76564	1.23165	-0.854417	0.738349	-0.0201264	-0.554844	0.246903	-1.9701	-3.73099	-0.985337	-2.27898	-1.43927	-1.49008	-1.62408	0.100688	0.194343	1.05484	-0.281314	-1.19188	-0.253693	0.0665608	-0.14017	2.46869	0.911753	0.0028885	-0.983413	-1.17465	-2.47921
1554841_at	0.0176863	-0.00119163	-0.324228	0.0853784	-0.106321	-0.332709	-0.90848	-1.64662	-1.23164	-1.34752	0.0020222	0.40574	0.0356854	-0.279296	0.625888	-0.187942	-0.856895	0.142118	0.0146993	0.0305235	-0.148019	-0.0055102	-1.04204	-0.232398	-0.149209	-0.327627	-0.97432	0.0514968	-0.35276
1554868_s_at	0.760043	-1.06129	-0.285488	-0.463577	-0.624886	0.240308	-0.53651	-0.306496	-0.32759	0.735688	0.0933093	-0.622905	1.37954	-0.172014	-0.280274	0.330275	-0.032615	-0.047443	0.045898	0.234958	-0.16004	-0.06272	0.188868	-0.106179	0.194154	0.005043	0.153324	-0.217843	0.315767
1554878_a_at	1.36716	-0.345574	0.438765	-1.17914	-0.782132	0.390229	0.107058	-0.534507	-1.40657	-0.801108	-0.333435	-1.09107	2.89549	-1.38114	-0.533536	0.101575	-0.201318	-0.550909	-0.930451	-0.463177	-0.002152	-0.222749	0.645267	-0.104792	-0.87825	0.541265	0.243982	0.278458	-0.434154
1554883_a_at	0.66018	-0.137459	0.037866	-0.190562	0.0527465	0.454854	0.497433	-0.764926	0.758105	1.83359	-0.630749	-0.693404	2.13494	-0.210424	0.628893	0.789934	1.05132	0.106605	-0.536271	0.932095	-0.0613699	-0.12996	-0.4982	-1.13269	-0.329671	0.200415	0.181416	-0.244061	0.817008
1554890_a_at	0.5153	0.286008	-0.411331	-0.735158	-0.728549	1.26132	-0.393203	-0.365417	-0.541391	-0.0112313	-0.702287	-1.86433	1.75343	-1.09993	-1.2379	1.09559	-0.143831	-1.1395	-0.268355	-0.205741	0.0374844	0.0329896	-0.0179267	-0.542393	-0.80601	0.524178	0.551442	-0.441297	-0.230555
1554899_s_at	0.452489	0.287167	0.532655	-0.307715	0.0253835	-0.360107	-0.149507	-0.503334	-1.17186	-0.799543	-0.282548	0.0428405	0.433187	-1.45206	-0.461613	0.741351	-0.256539	-0.568263	-0.795703	-0.110918	0.44573	0.377183	-0.023347	0.806271	-1.0013	0.336243	0.318232	-1.0961	-1.39505
1554915_a_at	-0.33108	-0.0293232	-0.0396376	0.540197	-0.0786424	-0.100563	-0.0623743	-0.22525	0.382076	1.27797	-0.307308	0.611177	0.271881	1.02135	0.63539	-0.017817	0.248256	-0.130282	0.203308	0.47869	-0.575803	-0.325503	-0.134683	-0.60761	-0.26466	-0.02959	-0.437372	0.329482	0.949332
1554918_a_at	0.501672	-0.0509849	-0.0457469	0.817528	-0.628772	-0.098332	0.00876888	0.080997	0.493256	2.21556	0.0286888	-0.179706	0.73199	-0.0493355	0.304598	-0.0155655	0.14868	0.0562432	-0.254466	0.586391	0.0156434	-0.015275	-0.0076967	-0.0398282	0.6605	0.0140118	-0.0201335	-0.0070322	0.809893
1554931_at	0.132629	1.21115	2.29476	-0.265927	-0.882669	0.0599633	0.00563553	0.0771387	-0.460723	-2.28818	-0.246386	0.460372	-1.95915	-3.7129	-3.6825	0.0058561	-0.011072	0.297708	0.35546	-1.73871	-0.004134	-0.010626	0.0362625	0.007374	-0.359819	-0.0006289	0.433029	-2.15678	-1.38538
1554954_at	-2.01061	0.638528	-2.22367	0.14647	0.00164544	-0.0147922	-0.0176414	0.00636328	0.207126	-0.219391	-0.219734	-0.139964	-0.0825542	0.00425295	0.496072	-0.12784	-0.0086846	-0.868868	0.0049811	0.0066	-0.0132415	-0.0076828	0.0047896	0.0090931	0.0049	-0.0304033	-0.156077	0.0017056	0.0161906
1554962_a_at	0.516486	0.892944	1.24016	1.29637	-0.224743	0.2076	1.02576	0.716365	-0.419934	-0.845891	-0.109877	-0.909853	0.910159	-0.18	-1.15486	0.464927	-0.811329	0.851654	1.93489	0.0436248	-0.0401324	-0.0334359	0.0059655	0.439391	-0.0356645	0.0088791	0.450879	0.219811	0.0630059
1554966_a_at	-2.30472	-2.65073	-3.99338	-0.022404	-1.17521	-1.2385	-2.69453	-1.6726	0.947265	1.25989	-1.07356	2.35409	0.499003	-0.61174	1.12088	-1.41755	-1.53473	-4.106	-2.84726	-0.751692	-0.984426	-1.01911	-1.46164	-2.79305	-2.41173	-1.34657	-1.99657	-3.46459	-2.12073
1554973_a_at	0.11248	0.0179064	-0.0422707	-0.00231387	0.247971	-0.0822623	-0.00798232	0.0224459	-0.0220295	-0.072001	-1.06899	-0.418654	0.528061	0.0476081	0.0284126	-0.0016387	0.0132447	-0.200777	-0.0048779	0.0208466	-0.299351	0.372345	1.08444	-0.32381	0.0995012	0.202337	0.0521145	0.014759	0.0120393
1554974_at	-0.173172	0.636201	0.346126	0.546535	0.517861	0.0309989	0.011215	0.150484	-0.0295975	-1.64452	-0.00727904	-0.410006	0.134708	1.03688	-0.117549	0.511595	0.229387	0.151513	0.804494	0.509881	1.17972	0.804208	0.231462	0.969872	-0.0002443	-0.0361256	0.0655908	0.168762	0.120989
1554980_a_at	1.52749	-2.82971	0.676313	0.698859	0.199278	-0.24865	0.634119	1.36817	2.36846	2.79094	-0.221734	-1.95748	2.0736	1.07637	0.438229	0.547824	-0.618179	0.0351748	-0.0097623	1.93926	-0.095461	-0.305482	-0.401837	-0.288193	1.74723	-0.385563	1.01621	-0.678959	1.81676
1555009_a_at	-2.25815	-0.121483	-0.106685	0.25147	-0.0431767	-0.0756471	-0.0130833	0.0694063	-0.238533	0.0153593	1.23528	0.00886883	0.00129004	0.0333661	0.558666	0.134337	-0.128245	0.0740141	0.0286855	0.0178792	-0.333298	-0.0107684	-0.788979	-0.0101941	0.0365531	0.4274	0.0227168	0.0120982	0.015111
1555015_a_at	0.364364	-0.380686	-0.119747	-0.534153	-0.265088	-0.295068	0.304819	0.62912	-0.483043	0.721785	0.299429	0.106416	0.787655	-0.0580905	0.0163678	0.0032956	-0.0226597	-0.586543	0.112647	0.210378	0	-0.026856	-0.14794	1.02591	0.0688019	-0.0740907	-0.0743048	0.342032	0.0595796
1555019_at	-0.0173119	0.0413444	0.779498	1.8331	0.917093	-0.0103622	-0.00819715	0.141049	2.73529	1.10287	-0.0038175	0.0309299	0.014141	0.543838	-0.350911	-0.0026154	-0.0085006	0.0427069	0.0141587	0.0362868	-0.0160726	-0.0112408	0.0091147	-0.0099265	0.31126	0.0026848	0.0113763	0.0101981	0.0142269
1555020_a_at	-0.00642309	0.79579	-0.0680168	0.0129434	0.262915	-0.00525051	-0.00981348	0.0214307	-0.0024061	0.00818348	-0.298365	0.0190164	0.326704	0.0415036	0.0516173	-0.00588	-0.0188351	0.0110548	0.0067181	0.0029893	-0.0221045	-0.0139206	-0.0029275	-0.0124336	-0.008572	-0.765992	0.0128507	0.0157237	0.0134425
1555052_a_at	0.014697	0.0698413	-0.0569637	0.0167621	0.0916975	-0.115165	-0.879132	-0.0649143	-0.928747	-0.808898	-0.216264	-0.744094	0.239421	0.0135939	0.42893	0.0196042	-0.0055164	0.777457	0.503441	-0.32656	-0.013489	0.13032	0.0219019	-0.0104554	0.095826	0.0015982	0.131294	0.005749	0.0329506
1555058_a_at	-0.650615	-1.08089	-0.14686	-0.79987	-1.16523	-0.342864	-0.452802	0.690661	1.76556	0.201501	0.13339	-0.33583	2.10472	-0.686321	0.0388678	0.195162	0.199552	-0.564218	-0.569002	-0.749167	-0.303617	-0.431868	1.13091	-0.40604	-0.255652	-0.2216	0.240637	-0.219385	-0.648092
1555090_x_at	-0.00108657	0.00652435	-0.0193836	0.00493698	0.00300818	-0.0271497	-0.0120339	-0.260887	-1.65519	0.0021963	-0.00382243	-0.000822126	0.184992	-0.387233	0.05677	0.0020244	1.0053	0.024214	0.0088001	0.0129372	-0.0084504	0.0112882	0.0207761	0.12303	-0.342342	0.150052	0.191475	0.267486	0.0398135
1555095_at	0.00120576	-0.520322	0.0616776	-0.164767	0.186757	0.08909	0.559439	-0.458733	-0.732863	-2.38765	-1.13758	-1.2331	-0.417758	-2.27618	-1.72638	-0.0677859	-0.359669	0.317556	-1.58811	-0.0850849	-1.12628	-0.182593	0.378454	1.16557	0.773944	0.121446	-0.578885	1.22448	-0.290613
1555097_a_at	0.730863	-0.547013	-0.748162	-0.494755	-0.943909	0.143156	-0.750441	-0.648879	-0.773778	-0.975606	-0.0386993	-0.578614	2.05754	-1.44053	-3.21176	0.851345	-0.41084	-1.459	-0.981941	-0.515511	0.164597	0.126087	0.622625	-0.243455	-0.119759	-0.250348	-0.283207	-0.658124	0.613931
1555105_a_at	-1.00274	-1.9437	-0.0797571	-0.55479	-0.536098	-0.295463	-0.579613	-0.11822	0.325642	-0.377514	0.256898	-0.000104417	1.66808	0.121536	0.598993	0.666693	-0.36574	0.0192309	-0.133928	0.119999	-0.198952	0.101079	0.488947	-0.257825	-0.0757847	-0.312441	0.583523	-0.699311	0.074935
1555106_a_at	1.75404	-0.125427	-0.0305544	-0.159081	-0.448864	-0.0438706	-0.648922	-0.922576	-0.00707596	0.521815	-0.212786	-1.6947	3.20115	-0.22389	-0.806446	1.07832	-0.0118049	-1.35994	0.0133555	-0.147375	-0.258601	-0.0104947	-0.0601664	-0.0207038	-0.0351279	0.747781	-0.105813	0.0132727	0.0762093
1555122_at	0.0158678	0.203662	-0.145494	-0.728079	-0.758269	0.227207	-0.413573	-0.525628	-1.16636	-2.52746	-0.309417	-1.48901	1.02323	-0.488293	-1.80283	0.0381818	0.465231	0.299903	1.19888	-1.07865	0.007534	0.0956332	0.0119936	-0.0299797	-0.0361261	0.0097104	-0.0466592	0.0881775	-0.909555
1555137_a_at	-0.0147634	-0.70361	-0.548248	0.0272048	-0.467435	-0.154442	-0.18294	-0.102367	0.23895	0.441184	0.95223	0.278842	1.45768	0.0469747	-0.131935	0.06402	-0.376879	-0.325859	-0.0085418	0.400959	0.0767247	-0.653501	0.0165415	-0.148224	-0.617765	-0.303515	-0.145963	-1.5285	-0.0866496
1555154_a_at	0.856515	-0.497081	0.467189	-0.120053	-0.341031	0.288448	-0.383194	-0.040962	-0.303142	0.0536704	-0.0200079	-0.488552	1.3477	-0.339126	-0.950855	1.35904	-0.079701	-0.517538	-0.43509	-0.329414	0.158307	0.330773	0.329252	-0.365596	0.0613304	0.362193	0.28974	-0.2602	0.632115
1555165_a_at	0.0997025	0.277977	-0.150801	0.024952	0.252597	-0.0158438	-0.429529	-0.135439	-0.0515321	0.12115	-0.00467943	-0.122596	0.996012	-0.0094263	-0.776256	0.112543	-0.0646337	0.689016	0.529493	0.145168	-0.156209	-0.123884	0.0931576	0.169774	0.313371	0.848122	0.982409	-0.470251	-0.248584
1555167_s_at	0.874961	-0.46582	-0.468916	0.273362	-0.574281	-0.772819	-0.312316	-0.23637	0.700152	0.245894	-0.669302	-1.26902	1.71079	0.315889	-0.462529	1.13972	0.507337	0.152462	0.083706	0.1221	0.020846	0.875797	0.854044	0.519366	0.145505	0.266963	0.480948	0.432229	0.272735
1555175_a_at	0.35492	-0.0914703	0.464212	-1.32066	-0.331266	0.587102	-0.0956652	-0.48239	-2.6798	-3.89618	-0.159687	-1.44176	0.643421	-1.43898	-1.57192	0.759102	0.464562	0.464929	0.059899	-1.21166	-0.830068	-0.29771	0.437052	1.71721	0.207592	1.98134	0.26233	0.627192	-1.4499
1555193_a_at	0.122633	-0.660611	-0.281376	-0.419858	-0.38383	0.484438	-0.0757198	-0.0137462	-0.945022	-0.176062	-0.206043	-1.01007	0.784429	-1.10573	-0.819747	0.321678	0.204221	0.164233	-0.367429	0.083555	-0.108351	-0.011782	-1.37669	-0.06341	-0.408209	0.033689	-0.757579	1.34997	0.321822
1555201_a_at	0.300383	-0.400066	-0.474142	-0.568453	-0.293043	0.272347	-0.037289	-0.173802	-0.535306	-0.438815	-0.199336	-0.97115	1.46442	-0.892474	-0.623427	1.00319	0.0312075	0.371171	-0.26718	0.030579	0.377875	-0.521714	0.446571	-0.389538	-0.32531	0.121969	-0.0218273	-0.714728	-0.520522
1555202_a_at	1.35591	-0.208669	-0.143355	-0.580351	-1.05766	-0.0414684	-0.122071	-0.117169	-0.0844487	0.485876	-0.406084	-1.26373	2.55621	-0.543736	-0.329217	-0.0051736	-0.586021	0.0926126	0.129813	0.0340848	0.140082	0.0730524	-0.107514	-0.478793	-0.0715943	0.0208875	0.203668	0.0176485	0.0358353
1555225_at	-0.171263	-0.769845	0.42291	0.17549	-0.0242436	-0.0951168	-0.846411	-0.209517	0.651722	2.66219	-0.765745	0.624437	0.653531	0.535105	0.333295	-0.082162	-0.0584517	0.481057	0.0029134	0.35955	0.606601	0.414225	1.59179	0.0436786	-0.110606	0.435368	0.489098	-0.888769	0.604295
1555229_a_at	1.05786	-0.62248	-0.254696	-1.36298	-0.318321	0.435466	-0.0728455	-0.275451	-0.933723	-1.55783	-0.0911275	-1.39781	1.43008	-0.776525	-1.33547	0.799726	-0.049129	-0.166687	-0.265298	-0.908346	-0.678824	-0.143242	-0.247191	0.3561	0.590267	0.048005	0.376591	-0.076177	-0.573717
1555240_s_at	0.849373	-0.408087	-0.484307	-0.532205	-0.72063	0.0253845	-0.366512	-0.107404	0.745864	0.434593	0.158022	-1.00781	2.43306	0.515904	0.377302	0.148325	-0.558273	0.010787	-0.57617	0.148387	-0.050531	-0.45412	-0.666153	-0.975233	-0.893473	0.134813	-0.188294	-0.361155	0.394096
1555247_a_at	0.32212	-1.31649	-0.47748	-0.651434	-0.912996	0.435388	0.412396	-0.932085	-0.087219	0.64228	-0.112423	-0.666376	1.74795	-1.26016	-1.64778	0.178412	-0.411846	-0.859227	-0.163215	-0.0378999	-0.449556	-0.475139	-0.245256	-0.496621	-0.18865	-0.126696	-1.17427	-0.148667	0.350666
1555250_a_at	0.330129	-0.246415	0.470274	-0.760621	0.137721	1.08511	0.431031	0.755185	0.042734	0.407995	0.0284538	-1.05382	-0.0811168	0.557858	0.117935	0.297818	0.328527	0.405365	0.473777	0.36127	-0.013098	-0.0446025	0.286877	0.733123	0.432231	0.616308	-0.0598728	0.329278	0.537564
1555262_a_at	-0.0484387	-0.837509	0.337311	-0.626242	-0.155353	-0.0306141	-0.261448	-0.280206	-2.32702	-0.28615	-0.635681	-0.187013	0.27638	-0.0575256	-0.0418894	-0.109097	-1.013	-0.234582	-0.570559	0.250992	-0.0225055	-0.0534423	0.0870905	-0.307087	0.0156291	0.0379537	0.0034327	-1.35744	0.0327097
1555269_a_at	-0.00284088	0.00565209	1.37048	-2.10636	1.16196	-0.0159694	1.23491	0.459716	-3.13526	-3.82277	0.21912	-2.21487	1.87156	-1.89098	-1.02242	0.275067	-1.32152	0.392214	0.189803	-0.0116775	-0.0172356	-0.134281	0.019392	-0.0279739	0.984366	0.0113012	0.537217	-0.280304	-0.0549309
1555270_a_at	-0.651559	0.385644	0.445077	-0.0438784	0.23247	0.15859	0.135564	-0.169489	0.124677	-0.212271	0.395024	1.14268	-0.520651	0.483874	0.93115	0.611426	0.089365	-0.0062586	0.292138	-0.326969	0.619381	0.523361	0.137391	0.511502	-0.3394	0.236541	1.00203	-0.520077	-0.244477
1555272_at	-0.264	-2.33173	-1.30695	-1.20259	-0.856991	-0.766557	-0.936398	-0.701946	-0.342342	0.277825	-0.63073	-1.24472	1.17834	-0.974874	-1.04798	-0.156413	-0.379536	0.0313683	0.202061	0.517203	-0.115873	-0.106143	0.811092	0.284021	0.707595	0.0688591	0.531826	-0.0571451	0.444013
1555274_a_at	0.525224	0.294239	0.717191	0.497647	-0.678071	-0.0349525	0.512835	0.651952	1.06913	0.958082	0.187772	-0.419842	1.01917	1.74669	0.492508	0.126098	0.457107	0.457232	0.828528	0.860076	0.217683	0.25074	0.267109	0.540137	0.48718	0.10103	0.318658	0.821201	0.547614
1555279_at	-0.218601	-0.67027	-0.962888	0.196889	-0.964798	-0.12792	-0.230055	-0.0338302	0.394367	0.595559	-0.259076	0.391926	0.551566	0.017652	0.102748	-0.259922	-0.244705	-1.46082	0.600647	0.669455	-0.610417	0.19103	-0.733525	-0.503063	-0.939202	0.7556	-1.61249	0.89542	0.749697
1555281_x_at	-0.667431	-0.731812	-1.1913	0.25293	-0.498051	-0.394677	-0.253759	-0.303992	-0.149908	1.23579	-0.359489	0.998866	1.0463	-0.275376	0.266833	0.023592	0.38612	-0.694325	-0.251053	-0.300122	-0.616869	0.0864	-0.938121	-0.373619	-2.35854	0.525936	-1.25946	-0.369681	0.506147
1555294_a_at	0.139938	-0.27676	-0.390504	0.570429	-2.38424	0.292464	0.127501	1.2911	1.16066	0.377099	0.650833	-1.3585	2.78316	-0.303032	-2.05847	1.30212	0.586825	-0.108191	-0.387677	-0.0424384	-0.089491	0.82143	0.879067	-0.6466	-0.115352	1.01213	0.675216	-1.0628	-0.0549833
1555311_at	0.254036	-0.432859	-0.920065	-0.181613	0.0382819	-0.476225	-0.00349018	0.0356931	0.859762	0.547671	-0.592403	-0.0435167	0.105717	-0.0147322	0.490036	-0.0083675	-0.295573	-0.2171	0.30614	0.376681	0.117787	-0.074163	-0.0387393	-0.106035	0.222918	0.0663607	0.169879	-0.0465963	0.335371
1555325_s_at	0.0368452	-0.255299	0.0174495	-0.0550126	-0.0120762	-1.03985	0.518013	-1.06878	0.319287	2.46888	0.696478	0.364516	0.0149674	-0.2149	0.846802	-1.18707	-0.860315	-0.148665	0.0870564	0.476948	-0.0421015	-0.606958	0.18311	0.261376	-0.507642	0.605002	-0.622576	0.125203	0.650877
1555326_a_at	1.00847	-1.44181	-0.601501	-0.382575	-1.58378	-0.0943438	-0.753979	-2.1745	-0.204629	3.16985	-0.133913	-1.07546	2.35303	-1.21433	-0.655427	1.60783	-0.304909	-0.760143	-0.886629	0.662311	-0.301664	0.0650732	0.669798	-0.865298	-0.318012	-0.229793	0.0617453	-1.13721	-0.0942023
1555334_s_at	0.316593	-0.195685	0.444469	-0.113005	0.202892	0.126966	-0.414184	-0.595034	-0.0549247	0.847575	-0.0887073	-0.216772	0.827345	0.19264	0.0524482	0.493567	0.122344	-0.07392	0.0423189	0.971332	-0.100109	0.132601	0.805905	-0.344883	0.469384	0.16077	0.506381	-0.712009	0.620923
1555337_a_at	1.70295	0.0108984	-0.0891591	0.00245835	-0.409549	-0.149983	-0.525161	-0.187011	-0.130043	0.143381	-0.19215	-1.46068	2.26392	0.384898	-0.3888	-0.0014877	-0.0081815	-0.532478	0.0016728	0.0124247	-0.0366021	-0.0127864	-0.540092	-0.0129106	-1.13229	0.0062216	0.0095313	0.0020334	0.0151637
1555345_at	1.1198	-0.451272	0.6767	-1.46712	-1.81774	0.436733	-0.111096	-0.968525	-3.19905	-4.52176	-0.087524	-1.94926	1.40033	-2.14953	-4.08301	1.25181	1.04933	-0.05775	-0.99447	-1.36027	-0.742468	-0.076008	0.546611	0.170511	-0.429697	0.68061	-0.331747	0.219705	-1.34307
1555351_s_at	0.710951	-0.265001	0.363654	0.571396	-0.136652	-0.193032	-0.314244	0.0266101	0.047417	1.04892	0.202954	0.0347919	1.21056	-0.588901	0.0522706	-0.004096	1.31294	-0.506684	-0.344831	0.331264	-0.0867587	-0.0744154	0.320445	-0.50504	-0.66861	0.475206	0.306897	-0.267118	0.426885
1555355_a_at	1.36304	-1.93166	-0.341307	0.00385935	0.00848439	0.569591	-0.056338	0.0525967	1.79854	1.99602	-0.350822	0.0173315	2.36764	-0.16311	-0.0348388	-0.264796	-0.677512	-1.63926	-1.41057	0.393561	0.21355	0.0067721	-0.725599	-1.24116	-0.108522	-0.516677	-0.343986	-1.40332	0.55022
1555370_a_at	-0.231381	-1.33284	-0.13164	1.1398	-0.385964	0.0151878	-0.0982605	0.245285	-0.502833	0.00427347	-0.00609274	0.925291	0.0252178	0.290347	1.14121	0.126697	0.364395	-1.13398	0.252987	0.119824	1.11873	1.68207	0.007434	-0.74959	0.120303	0.018954	-0.0668406	0.052877	0.0714717
1555384_a_at	1.44558	-0.545035	-0.0755055	-0.31923	-1.4274	-0.0685752	0.0318329	0.449446	0.358909	-0.474477	-0.149007	-0.839238	2.59278	-1.52693	-1.33354	1.56111	0.31725	-0.569212	-0.909057	-1.2951	-0.0403195	-0.26699	1.6887	-0.120904	0.0770683	0.162517	0.431869	-0.686634	-0.377238
1555388_s_at	0.608579	0.461166	-0.0873426	0.220841	-0.080727	0.65208	-0.526899	-0.624282	0.048105	1.30882	0.529011	0.251603	0.242112	-0.352371	0.83394	0.959254	0.825224	-0.767019	0.352447	0.51236	0.38165	1.23504	0.777934	0.891099	0.166685	1.09935	0.685304	-0.162709	0.309801
1555399_a_at	1.35326	-0.140659	-0.221786	0.113207	-0.266231	0.164973	-0.331425	-0.0337364	0.253444	-0.395538	0.38129	-1.11743	1.01367	-0.245974	0.338876	0.732742	-0.295971	0.580962	-0.125687	0.243029	0.0446007	-0.3142	1.01303	-0.328842	-0.310784	0.208889	0.919533	-2.27199	-0.323728
1555408_at	0.486558	-0.302109	0.000386833	0.164438	-0.0169323	0.202236	-0.00578081	0.0119791	-0.449575	-0.00231945	-0.0287616	0.00387197	0.107496	0.0105264	0.0213449	0.774348	-0.977817	-0.518011	-1.30916	-0.214835	-0.0373803	0.328551	1.74956	-0.0350193	-0.0116732	0.0707292	0.508287	-1.09591	-0.0053029
1555419_a_at	0.53737	-0.69889	-0.0132728	-0.369434	-0.233073	-0.0425701	-0.231394	-0.356454	-0.0701959	-0.241246	-0.11699	-0.786363	1.22506	-0.02898	-0.259197	0.700786	0.023363	-0.155442	0.00484	-0.191597	0.080792	0.181396	0.867155	-0.040755	-0.217195	0.066553	0.437801	-0.596792	-0.45705
1555420_a_at	-0.480132	-0.389962	-0.655731	-0.126316	-1.28397	0.288656	-0.406883	0.0105964	0.42422	-0.291729	-0.272677	-0.836996	1.35659	-0.447049	-0.897675	0.435873	-0.0568709	0.650613	-0.245896	0.391035	-0.500864	-0.225358	-0.298882	-0.253495	-0.670085	-0.259127	-0.797591	-0.189649	0.0170783
1555426_a_at	-0.17934	0.838174	0.27739	0.418949	0.0391491	0.176201	0.0472817	-0.0292855	0.127654	0.754804	0.530452	0.877762	-0.150698	1.18361	0.918024	0.15015	0.549557	0.0097046	0.0034246	-0.012653	0.104135	-0.6251	0.268376	0.175078	0.80233	0.0707825	1.08397	-0.45805	-0.0014419
1555427_s_at	-0.576278	-0.198477	-1.18521	0.385504	-0.577803	-0.397818	-0.298589	-0.385712	0.0172623	-0.527204	-0.188311	0.391421	0.118803	0.26009	0.269187	-0.402079	-0.358427	-0.501969	0.023531	-0.238165	-0.340953	-0.161481	0.20589	-0.253079	-0.390002	0.00011	0.665336	-0.964793	-0.172601
1555434_a_at	1.82315	-1.72719	-0.291639	-0.794791	-1.94282	0.214693	-0.823484	-0.293393	-0.168133	-0.662509	-0.490074	-2.56068	4.32615	-0.132431	-1.91946	0.1819	-0.0081117	-0.0609922	-0.1431	-0.50268	0.316188	0.347716	-0.619425	0.026342	-0.0985716	-0.15685	0.500893	-0.589644	0.176337
1555436_a_at	-0.448437	-1.24046	-0.862783	0.0053448	-0.514268	0.0983799	0.0613262	0.0246211	-0.0782619	-0.094854	0.227385	-0.278613	-0.0169483	0.452919	-0.0196272	1.77744	0.345028	0.0258284	-0.164167	-0.0962564	0.0694544	-0.0272272	3.08731	0.414533	1.06607	0.545678	0.048012	-1.86963	0.273548
1555446_s_at	-0.0944549	0.114964	0.628962	-0.756406	0.0307485	0.542951	-0.674378	-0.142008	-0.0419747	0.759514	-0.48851	-0.0806412	0.115024	-0.86906	-0.299289	0.216245	0.643328	-1.6875	0.95291	0.0004454	0.966857	0.394634	1.21492	-0.448777	-0.533905	0.564307	0.324397	-0.588066	-0.634452
1555460_a_at	0.00800411	-0.429391	-0.0356436	0.0206135	-0.296037	-0.78782	-0.23978	-0.421955	1.67105	2.90896	-0.237097	-0.194842	1.7684	-0.557416	0.33522	0.395266	-0.0463857	-0.244711	-0.775686	0.178939	-0.487841	0.164564	0.232175	-0.307864	-0.292353	0.476118	0.577461	-0.311446	-0.207168
1555461_at	0.365955	-1.07941	-0.878813	-0.880197	-0.171827	0.32153	-0.245511	-0.841771	-0.507429	1.48939	-0.389592	0.795165	0.575644	-0.522774	0.0838057	-0.33195	-0.520348	0.29014	-0.946316	-0.269866	-1.02589	-0.700057	0.0890212	0.648429	-0.388382	0.0558257	0.17259	-1.08249	-0.288499
1555462_at	-0.328921	-0.805027	-0.219467	-0.773307	0.186147	-0.343179	-0.100104	-1.1638	-1.9313	-1.5593	-1.00398	-1.45378	0.26784	-0.889273	-1.56744	0.289163	0.0661835	0.592118	-1.04785	-1.37252	0.0478583	0.0075432	-0.056061	-0.165143	-0.978578	-0.304729	-0.64366	-0.3948	-0.912239
1555467_a_at	1.08784	-0.505185	0.137985	-0.024015	-0.59704	-0.324713	-0.470051	-0.749016	-0.364025	-0.144798	-0.636395	-0.996691	1.78066	-0.667851	-1.33438	-0.012498	0.236081	-0.375623	-0.470807	-0.085722	-0.0071283	-0.166088	0.446204	-0.334186	-0.008482	-0.056077	0.889617	-1.18865	-0.121058
1555469_a_at	1.28983	-0.363468	0.016447	0.00185624	0.00210959	-0.00975421	-0.0217789	0.0287856	-0.0111488	0.00132345	-1.24066	-0.207863	0.0859123	0.0500127	0.0172716	-0.0033016	-0.0042549	0.029273	0.016685	0.002836	-0.177421	0.450514	0.514543	0.0033562	0.421001	4.89e-05	-0.013953	-0.184931	0.004835
1555480_a_at	-0.636646	-0.243103	1.0394	0.774221	-0.634377	0.512114	1.43793	0.192883	0.558295	3.42332	0.184095	0.990155	-0.666013	0.245332	1.75516	0.299247	0.822573	-0.953913	-0.932349	0.881492	-0.558252	-1.54104	-1.22969	-1.90143	-0.920375	-1.30348	-0.789605	-3.25302	-1.7367
1555500_s_at	-0.0775945	0.531161	0.81482	-0.456055	0.560236	1.24484	0.782761	0.267241	-2.02232	-3.96398	0.861124	0.0508811	-1.61067	-1.2686	-2.11315	0.347515	0.665041	-0.0367614	0.39257	-0.879923	0.0003741	0.683168	1.37628	0.563128	-0.174978	0.0023341	1.00928	-0.11862	-0.164365
1555509_a_at	-0.00328857	-0.0421213	0.220474	-0.0786524	-0.265888	0.24168	0.552293	0.0217033	-0.0822427	-0.361804	-1.08215	-0.71934	1.03235	-0.228704	0.0587198	0.0035433	-0.0198021	0.027819	0.0115009	0.0093937	-0.0120553	-0.0094595	-0.0064792	-0.021573	0.0025832	-0.0109939	-0.0717549	-1.46693	-0.0561078
1555514_a_at	0.564234	-1.28893	-0.258006	-0.326168	-0.201143	-0.0545276	-0.863366	-0.134773	-0.180404	-0.140927	-0.732191	-1.05373	2.07658	-0.504657	-0.510599	0.308097	-0.104873	0.12538	-0.554755	-0.390648	-0.185497	0.382167	-0.21776	0.174492	-0.598296	-0.0686385	0.479376	-0.844773	-0.250733
1555526_a_at	0.376995	0.185057	0.287268	-0.192694	-0.252604	0.335615	-0.374153	-0.539716	-0.676584	-0.772771	-0.142456	0.152217	0.89486	-0.787409	-1.086	0.790283	0.399062	-0.304832	-0.591617	-0.901112	0.331969	0.0499244	0.199021	-0.408345	-0.481082	0.349713	0.446715	-0.462551	-0.626747
1555542_at	0.845985	0.730617	-0.161828	0.161747	-0.460335	1.4691	-0.262807	-0.737819	0.833362	0.681901	0.7575	0.0645811	0.714367	0.284717	0.273142	0.275423	-0.0718569	0.449167	-0.0867042	-0.146102	0.157964	0.860458	-0.483456	0.468098	-0.0016768	0.0493942	-0.199124	0.41641	0.0132098
1555543_a_at	0.259364	-0.240481	0.187494	-0.143596	-0.0337085	-0.340883	-0.415781	-0.886862	0.383751	0.205733	-0.0925442	-0.0228564	1.28344	0.479399	0.557541	0.468447	0.168827	0.196049	0.200074	0.528329	0.191256	-0.180391	0.232445	0.031019	-0.130968	0.112604	0.949427	-0.578714	-0.0375052
1555550_at	-0.00413509	0.0254938	-0.0291644	0.00199832	-0.0491193	0.000721257	-0.00689418	0.0205665	-0.360521	-0.0673451	-0.111753	-1.04128	-0.00743706	0.271234	0.0315645	-0.260238	-0.237772	-0.860889	0.0033219	-0.03167	-0.0037309	-0.0119973	0.0043564	-0.0080519	0.0345023	-0.0012526	0.0110831	-0.140493	0.0817075
1555553_a_at	-0.00478676	-0.197112	0.764283	-1.44149	-0.878599	-0.171493	0.290517	-0.268812	-2.57808	-5.28893	-0.290316	-1.25723	0.942151	-1.71647	-2.28271	0.276704	-0.487718	0.485776	-0.282459	-2.04417	0.184399	0.33455	-0.126743	0.775395	0.115334	0.58173	0.284772	-0.985529	-1.96016
1555559_s_at	0.530607	-1.37353	-0.618821	0.0215799	-1.21729	-0.288572	0.073896	0.0138645	0.194988	0.0139261	0.314794	-0.630921	2.47092	0.368482	0.00511445	0.180592	0.156235	-0.386294	-0.71509	0.014845	0.257894	-0.0118356	-0.287579	-0.019032	0.0032509	0.0109737	-0.0139353	0.062474	0.126343
1555561_a_at	0.272963	-0.93791	-0.441241	-0.210906	-0.218904	-0.176711	-0.142819	-0.798341	-0.0172256	1.25756	-0.0892317	0.403281	1.10762	-1.67353	-0.532085	0.306906	-0.0118505	-0.044868	-0.234825	-0.588155	0.188627	-0.144267	0.055828	0.273133	-0.017613	-0.102825	-0.903493	0.499222	0.028581
1555562_a_at	0.628944	0.000760171	-0.998538	-0.0120304	0.0712122	0.282718	-0.796732	0.189506	0.16735	3.07141	0.369801	-0.597849	1.96597	-0.186902	-0.418907	0.127545	0.0772256	-0.0507036	0.569562	0.689217	0.0856045	-0.236229	0.900629	0.38419	1.6575	0.142417	0.848884	-0.238609	1.41654
1555564_a_at	0.504112	-0.386853	-0.190394	-0.785259	-0.704927	-0.0348635	-0.107655	-0.295459	-0.613693	-1.48532	-0.174972	-1.22719	0.788019	-0.621462	-1.08158	1.13546	0.164369	-0.101501	-0.472884	-0.852743	-0.20526	0.0492395	0.448595	-0.039457	-0.415696	0.097226	0.239291	0.019148	-0.574073
1555565_s_at	1.42885	0.2874	1.10399	-0.0402637	-0.490984	0.176831	-0.620977	-0.386234	-0.701441	-0.802324	0.152163	-1.21044	2.07698	-0.261131	-0.736455	0.628976	0.10959	0.165096	0.0396076	-0.291105	-0.0318643	-0.151761	-0.185508	0.172903	-0.0914431	-0.305546	-0.341469	-0.958397	-0.569822
1555594_a_at	1.67113	-1.08142	-0.683867	-0.0384964	-1.68264	-0.38593	-1.39422	-1.12192	-1.185	-0.480069	-0.481729	-2.47111	4.07969	-1.60363	-2.38238	0.997547	-0.414316	-1.26723	-1.48655	-1.15272	-0.70817	-0.170581	0.739184	-0.457967	-0.614545	0.799287	0.336499	-0.280732	-0.493966
1555595_at	0.250906	0.214267	-0.249116	-0.784889	-0.0544636	0.0403248	-0.17408	-0.536943	-0.200258	0.535189	-0.307456	-0.0696643	1.77489	-0.967169	-0.576953	0.206066	-1.02153	-0.376348	-0.637156	0.756382	0.0951071	-0.106199	-0.332767	0.35317	-0.295913	0.206626	0.223126	-0.566094	0.141998
1555609_a_at	2.56394	0.119088	-0.0426268	0.00741595	-0.304742	-0.00942941	-0.0294378	0.00326771	0.0647924	-0.000890461	-0.440972	-0.806381	2.88791	0.0080606	-1.26768	0.591505	-0.128857	0.280981	-0.380474	0.756084	0.208766	-0.447118	0.816977	-0.492052	0.504142	0.319241	0.793404	-0.574764	-0.0643689
1555611_s_at	1.25891	0.77787	0.234079	-0.744273	0.116691	0.384093	0.764983	0.211354	0.972371	1.41507	-0.390085	-0.676834	1.56927	-0.29826	-0.133866	-0.0635396	-0.0725476	-0.034927	-0.661267	0.855269	-0.489889	0.0354871	0.0254978	-0.24687	0.999787	-0.0713984	-0.355442	-0.0855386	0.0898521
1555612_s_at	2.14886	1.34815	1.96815	-1.94954	-0.665095	2.36241	1.61577	0.541926	-4.34577	-4.24554	1.05146	-1.78131	0.984586	-2.83516	-2.97874	0.0088721	-0.0283896	0.0392578	0.0363164	0.0325482	-0.0101187	-0.0112021	0.0723932	1.87256	2.58825	2.00452	1.13463	2.1528	1.96778
1555638_a_at	-0.0536069	0.113998	-0.109368	-0.0521806	0.0407149	-2.12986	-2.0665	-2.42416	-1.36728	-0.1915	-0.0443023	0.297797	-0.0058804	0.00167131	-0.183562	0.706676	-0.276858	-0.821506	-0.0967986	-0.062679	0.397434	0.959146	-0.945759	-0.248663	-0.294477	0.048291	-0.472474	-0.355084	-0.855647
1555639_a_at	2.15848	-0.0165741	-0.0953338	0.11028	-0.281183	0.54453	0.129184	0.102048	-0.087412	-0.173062	-0.744922	-1.17322	2.78187	-0.175507	0.0269338	-0.233202	-0.0780192	0.0165958	0.0029111	0.0093837	-0.27833	-0.0118723	-0.0085423	-0.0082912	-0.0019812	0.004524	0.0295768	-0.0093153	0.0127115
1555679_a_at	0.0311624	-0.707185	-0.415668	-0.871843	-0.228686	0.126277	-0.458088	-0.844459	-0.623646	0.253355	-0.578848	0.353228	0.91892	-0.776183	0.181643	0.249144	-0.023694	0.267369	-0.288723	0.521933	0.7922	0.312943	0.0747693	-0.289639	-0.714576	0.439982	0.0399735	-0.74729	0.0172802
1555680_a_at	1.15083	-0.409489	0.310808	-0.371893	0.810877	-0.0229684	-0.0835432	0.113537	-0.00795274	0.0530817	-0.631816	-0.137164	0.267378	0.128009	0.11999	0.0506141	-0.0269496	0.0084622	-0.004044	0.0039022	0.284504	0.097466	-1.07273	-0.149272	0.354693	-0.0481421	-0.0812202	-0.0166523	0.0350332
1555705_a_at	0.18949	0.0252561	-0.0950725	0.742175	0.464389	-0.130928	0.181008	0.00255881	0.0903248	-0.0307899	-0.100377	0.222476	-0.00942295	-0.248825	0.516502	-0.362314	-0.0851886	-1.13807	-0.0843494	-0.693586	-0.54372	-0.548449	-2.9391	-0.691854	-2.68714	-0.895433	-1.6058	-1.40777	-2.20479
1555716_a_at	0.926866	-1.05157	-0.0980299	-0.761865	-0.894089	0.288882	-0.160989	-0.457379	-0.116723	-0.42842	-0.292008	-0.977445	2.44545	-0.619146	-1.33884	0.736986	-0.884381	0.0499777	-0.227629	0.02685	-0.147955	0.0350563	0.283794	0.0004404	-0.520187	0.224436	-0.0225717	0.116997	-0.199244
1555724_s_at	-0.00939615	0.0175276	-0.0138844	0.0104379	-0.161477	-0.0163018	-0.196902	0.000394341	-0.00692986	-0.608276	0.0521192	0.540027	0.886215	0.00867196	-0.138828	-0.121911	-0.974732	-0.294308	-2.0396	-1.85282	0.673189	-0.685064	-2.85872	-3.87362	-3.25726	-0.284611	-1.9785	-4.20358	-2.59681
1555728_a_at	0.67766	-0.822075	0.144525	-0.0730428	-0.903949	0.297996	0.379223	-1.2026	-0.570516	-0.902014	-0.328191	0.172497	0.070969	0.0189199	-0.000143816	0.544591	0.407826	0.442256	-0.0919893	0.161449	0.820778	0.415162	0.174573	0.160459	-0.718609	0.450596	0.172533	-1.05209	-1.09562
1555731_a_at	0.84421	-1.06454	-1.03971	-0.277939	-1.26387	-0.42926	-0.467075	-0.770372	0.572401	0.391572	-0.161091	0.964682	2.85812	-0.398054	-0.335939	0.114736	-0.751746	-0.797297	-0.800974	0.96001	0.297092	0.846388	-0.24294	-1.3566	-1.38456	-0.09647	0.141022	-1.27772	-0.455784
1555733_s_at	0.616441	-1.77978	-1.77021	-0.463978	-0.343796	0.551937	0.113206	0.0463536	-0.0283505	0.231058	-0.646618	-0.0232266	1.70856	-0.11679	0.0810182	1.69406	-0.819567	-0.149471	0.12663	0.894115	-0.181193	0.243229	-1.11995	-0.869726	-1.76886	0.0690846	-0.11433	0.625464	-0.768423
1555734_x_at	-0.105832	-1.08644	-0.370734	-0.222898	0.0279066	-0.0144715	0.0253229	0.120682	0.0675306	0.0881943	-0.663578	0.0109485	0.995822	0.00965123	0.200073	0.53507	0.0319457	-0.20714	0.429696	0.0098696	-0.365275	-0.502087	0.909837	-0.852248	-1.80944	0.514721	0.0289512	-0.418263	-0.334048
1555736_a_at	0.148797	0.190437	-0.251568	0.79122	-0.312706	-0.138537	-0.672732	-0.338217	0.773925	1.04082	-0.0611405	0.856733	1.47637	1.57789	0.73072	0.195352	0.0296602	0.023613	-0.0717667	0.551642	0.467645	0.211594	0.251869	-0.176444	-0.0685286	0.396806	0.832697	-0.807298	0.785597
1555745_a_at	-0.0925389	0.252604	-0.490337	0.00445863	0.0784081	0.422424	0.271477	-0.534441	-0.672435	0.535398	-0.0100056	0.0698983	0.00195451	0.00177957	0.102921	-0.260908	0.16575	0.231119	-0.863408	-1.05546	-0.309137	-0.273612	-0.449312	0.815221	-0.913076	0.178512	-0.539237	0.13822	-0.516003
1555758_a_at	0.457583	0.172034	-0.171388	-2.12218	0.042398	-0.122096	-0.00751079	-0.0524559	-0.018461	0.0407316	0.165597	0.00470087	1.89852	0.0305613	0.0590622	-0.227568	1.27217	0.0965683	-1.45397	0.129205	-0.25231	-0.0037317	-0.547713	-1.54185	-2.06808	-0.024709	-0.943021	-1.82834	-1.55796
1555759_a_at	-0.0218983	0.0433337	-0.0762701	0.00327357	0.0559432	-1.20525	-1.30619	-0.239415	-1.47196	-0.406782	-0.0538008	0.780992	0.397858	0.0193653	0.0657527	0.164788	-0.56158	0.382771	-0.227802	0.237355	0.066661	0.530643	0.368386	-0.0286026	0.680881	0.3682	0.28476	0.0992043	-0.0604164
1555760_a_at	0.0280765	-0.938781	0.393527	-0.621066	-0.416202	-0.781341	0.379496	0.139165	0.227866	0.343788	0.375354	-0.0338139	0.707954	-0.195427	0.0919418	1.15441	-0.369258	-1.17487	0.0093074	0.309579	-0.331719	-0.134221	0.531294	-0.295072	0.0840358	-0.896045	0.617514	-0.629286	0.323093
1555781_at	-0.10766	1.16651	3.24977	1.53382	0.94737	0.4522	0.530836	0.609389	1.10965	1.19021	0.46496	0.438569	-0.444889	1.85232	1.65056	-0.289688	-0.259517	0.372414	1.22499	1.56633	0.187188	0.639098	0.055698	-0.314488	0.420179	0.285772	0.327074	0.0100853	0.598186
1555783_x_at	0.207268	1.3299	1.85818	1.09578	0.702961	0.749398	0.451643	0.589027	1.13925	0.76969	0.0936742	-0.0965959	-0.830494	0.707098	1.6745	0.144505	0.099565	0.0495658	0.955564	1.10531	0.107657	-0.202795	-0.0375205	-0.147497	0.432403	-0.0217619	0.30152	0.0415158	0.463388
1555784_s_at	-0.267486	0.826957	0.302556	0.560379	0.18664	0.21627	-0.231632	0.00987929	1.00835	0.760369	-0.293252	0.48264	0.800857	0.709403	0.937138	0.175327	-0.0030155	0.0062404	-0.0907164	0.0112842	0.946787	-0.0024848	0.445243	-0.0068229	-0.584715	0.0020004	0.0074066	-0.0936375	0.0097075
1555785_a_at	0.0296343	-1.29095	0.605227	-0.148247	-0.142603	0.459787	0.300579	-0.151457	-0.105647	0.161003	-0.650269	-0.334722	1.19501	-0.669979	-1.10593	0.0440813	0.545289	0.643807	-0.451474	-0.770117	-0.318788	-0.281337	-0.101132	0.205532	0.113423	-0.634145	0.059168	0.662818	0.531049
1555788_a_at	1.28686	1.69925	1.78846	1.5848	0.262976	1.49576	1.49567	1.40985	1.08789	0.0125294	1.10887	-0.863102	-0.00430225	2.36405	1.17985	0.872491	0.61477	1.06452	1.25941	1.12381	0.640467	0.124652	0.543121	2.04391	1.93541	-0.177549	1.99648	1.06891	0.716964
1555797_a_at	0.0679948	-0.846175	-1.01488	-0.465293	-1.03785	-0.333411	-0.654282	-0.699647	-0.112618	-0.0921232	-0.0629342	-0.337709	1.60047	-0.26111	-0.38008	0.404842	-0.304426	-0.462475	-0.347005	-0.013861	0.001822	-0.43481	-0.582619	-0.703334	-0.825535	-0.544967	-0.19814	-0.775294	-0.001635
1555800_at	0.208064	1.20509	0.654039	-0.787954	-0.301188	0.996365	0.349221	-0.769358	-2.7979	-2.41736	0.255146	-0.500712	-0.687616	-1.87435	-2.56765	1.90645	-0.107473	0.496661	-1.26671	0.0263016	-0.241625	-0.524266	-0.0375433	-0.641189	-0.335868	-0.275442	-0.088026	-0.25109	-0.790722
1555801_s_at	-0.0429897	-0.43373	2.2293	-1.20896	-0.234468	1.17878	0.0505173	-0.436204	-2.45562	-2.82918	0.0200435	-0.765935	-0.476203	-2.03606	-3.18872	0.399245	0.35003	0.465601	-0.915967	-0.240243	-0.137284	-0.162884	0.113725	-0.222308	-0.348803	0.185968	-1.27391	-0.64396	-0.163691
1555808_a_at	0.835101	-0.303036	-0.0198443	0.524004	-0.316832	0.266769	-0.00815193	0.689412	0.151574	1.07466	0.533554	0.236897	2.16219	-0.411659	0.0226787	0	-0.301063	0.0333021	-0.0069197	0.349769	-0.0147023	-0.0157075	0.0084501	-0.0150137	0.0061589	-0.007894	-0.019358	-0.0060022	0.017761
1555812_a_at	0.396209	0.366212	-0.197647	-0.313015	0.564599	-0.311959	-0.622667	-0.625357	-1.14246	-1.44414	0.181097	0.00729172	1.38806	-0.495589	-0.637816	1.24683	-1.27944	-0.749453	-0.93524	-0.0272518	0.986509	0.115255	0.498118	-0.156363	-1.43736	-0.0686178	-0.0524113	0.514154	-0.130166
1555814_a_at	0.539708	-0.117336	-0.242383	-0.248299	-0.49315	0.179988	0.122856	-0.0549727	0.0864355	0.304379	-0.00224408	-0.748429	1.21939	0.10214	0.0102617	0.710464	0.234782	0.271055	0.61737	0.694825	0.303812	0.40845	0.929951	0.908085	0.653628	0.328504	1.10725	0.579153	0.483352
1555815_a_at	-0.43839	0.093831	0.605951	-0.4484	0.353594	-0.106974	-0.36502	-0.456237	0.0713937	0.742139	-0.290319	0.211691	0.477653	-0.123492	-0.22433	0.852778	0.719754	0.970866	0.799226	-0.382666	0.245515	0.372456	0.14028	0.763754	1.41165	-0.779971	0.201907	0.0121872	-0.211664
1555820_a_at	1.05165	0.503946	-0.43892	0.477889	0.0011863	-0.154852	-0.618763	-0.283237	0.777843	0.12898	0.210553	-0.420748	0.50532	0.493012	-0.11297	-0.0047786	-0.0064886	-0.3667	0.0384458	0.134067	0.0999915	-0.209177	-0.0199476	-0.365122	0.326522	0.0030818	-0.280886	0.0234761	0.0128323
1555821_a_at	-0.21851	1.50273	0.935695	0.542095	0.275017	0.894807	0.572744	0.251651	-0.0762467	0.912725	0.196868	0.481857	-0.225615	0.177884	0.012745	0.106666	0.0134821	0.834193	0.157825	0.0586023	0.0014892	0.005648	-0.0386817	-0.0856511	0.288874	0.047646	0.0866647	0.37185	0.0518601
1555823_at	0.184073	-0.760765	-0.10301	-0.335871	-0.0441734	-0.0847492	-0.160362	-0.108685	0.000605158	0.163935	-0.00383129	0.072142	0.0685863	0.0141276	-0.060373	-0.142978	0.0062976	-0.093484	0.0858046	0.40505	-0.0234643	0.182686	-1.02208	0.121108	0.848517	-0.242197	-0.895283	0.900342	0.160215
1555824_a_at	-0.121705	0.223474	0.136421	0.475144	0.679512	0.32675	0.127397	-0.0361444	0.611892	0.316623	0.0613774	0.872582	-1.37559	-0.024099	0.771756	-0.658284	-0.206579	0.649021	0.719457	0.917952	-0.208784	0.0495739	0.419384	0.30335	0.112119	-0.071839	0.0078186	1.05239	0.187591
1555830_s_at	0.494812	-1.3471	-0.363487	-0.159687	-0.965544	0.298101	-0.405775	-0.126039	0.0152114	0.677255	-0.27974	-0.816252	2.79991	-1.58105	0.175435	0.80772	0.182752	-0.135373	-0.302256	-0.0452014	0.173526	0.23432	1.54577	0.499184	-0.816622	-0.290925	0.256034	-0.0952461	0.722541
1555831_s_at	0.170954	0.760572	0.908722	0.632584	-0.0686011	-0.379314	-0.4656	-0.349574	0.10296	0.815053	-0.269788	-0.189042	0.850807	0.0878743	0.156718	0.195004	-0.0709758	0.0222833	-0.146769	0.424134	-0.0991214	0.0933467	-0.075649	0.67904	-0.172113	-0.532949	0.375756	-0.57414	0.116154
1555833_a_at	-0.596444	0.469883	0.118672	0.740107	0.4484	-0.580568	-0.052164	0.138084	0.816334	1.89614	0.234551	0.581144	-0.999568	0.886777	0.857268	-0.271115	0.160403	-0.156873	-0.020932	0.790172	0.127555	-0.117205	0.299898	-0.033146	0.326286	-0.026496	0.361021	-0.769159	0.75353
1555841_at	0.0241815	-0.667342	-0.330448	0.495117	0.0521257	-0.371565	-0.414633	-0.339273	1.50238	1.67899	0.0617961	0.885753	0.829312	0.446271	1.57631	-0.265664	-0.477492	-0.267447	0.084179	0.289159	0.061756	-0.118774	-0.192728	-0.798255	-0.200103	-0.30072	-0.220217	-1.10287	0.115987
1555842_at	-0.195932	1.09561	1.17892	1.00257	0.709673	0.308115	-0.169328	0.308408	0.820153	1.33509	-0.850504	0.385281	-2.8447	0.91015	0.233314	0.241604	-0.262458	0.0827555	0.296953	0.0257034	-0.271738	-0.244315	-0.01209	0.962726	0.354419	0.0539799	0.429176	-0.674008	0.043591
1555847_a_at	0.286466	-0.446211	-0.774726	0.477737	-0.554419	-0.332604	-0.452627	-0.315633	-1.48626	-0.398225	-0.0746096	-0.114549	0.209931	0.27847	0.0766303	-0.302194	-0.142954	0.435628	-0.179695	-0.357607	-0.57087	-0.571105	0.411942	-0.712467	0.0315314	-0.262096	-0.027794	-0.425536	0.208921
1555851_s_at	0.139274	-0.193357	0.439822	0.597915	-0.292624	0.100426	-0.31734	-0.579466	0.269239	0.928923	0.0254023	1.03592	0.223996	0.120048	0.39299	0.147086	-0.236972	-0.807323	-0.427302	0.107907	-0.03857	-0.09758	0.331907	-0.031231	0.024599	0.0269575	0.067813	-0.637025	-0.232564
1555854_at	0.654567	-0.350184	-0.43151	-0.142971	0.33166	0.909425	0.0514164	-0.252517	0.335958	1.25551	0.590275	1.08384	0.134995	1.20841	1.86798	0.81163	0.60035	0.186042	0.392349	0.932432	0.402665	0.723129	-0.82626	0.134728	0.740467	0.565953	-0.696078	0.035265	0.330851
1555862_s_at	0.0765224	-0.0622652	-0.460557	0.378777	-0.894743	-0.0154137	0.629361	-0.457481	0.492459	-0.360761	-0.66089	-0.0104947	-0.292845	1.22343	-0.543309	1.21001	0.289323	0.252947	0.0445318	0.0494446	-0.0194894	0.207774	0.51347	0.378609	-0.713041	-0.0391414	-0.519864	0.0881916	0.0932524
1555866_a_at	-0.0532599	0.358937	0.124535	0.408994	0.34089	0.127355	0.243501	-0.19123	-0.0470587	-1.42563	-0.330894	-0.124711	-1.06551	-0.921177	-0.90243	-0.700963	0.217918	-0.896711	0.964093	-0.206839	0.25976	-0.0852995	-0.607556	0.235864	0.454005	-0.873283	0.0519402	-0.174025	-0.0176377
1555870_at	1.17321	0.396539	0.9934	0.244285	-0.0396006	-0.0280229	-0.816222	-0.377602	0.753448	0.334655	-0.609143	0.198677	-0.290014	-0.153866	-1.19505	-0.533469	-0.0908768	-0.289443	0.510118	0.213635	0.162556	0.216213	0.444544	0.202096	0.368055	0.396926	0.675817	0.104422	0.396105
1555872_a_at	-0.461295	-0.249757	0.233051	-0.899794	0.152586	-0.361637	0.19677	0.0803381	0.594708	1.03114	-0.473488	-0.12442	0.112832	0.00464536	0.195807	-0.035585	0.234243	0.464801	-0.668798	0.328029	-0.418322	0.008624	0.580352	0.0391514	-0.192681	0.144017	-0.141207	0.458445	0.872406
1555874_x_at	0.487044	-1.48046	0.844476	0.040412	1.0103	-0.0267766	-0.262455	-0.258661	-0.0653823	0.563792	0.387268	-0.213836	-0.635967	-0.128691	0.445653	0.295916	0.108599	0.51729	0.0927816	0.350434	0.256077	0.0948874	-0.553807	0.0584755	1.1724	-0.0974185	0.610823	0.838536	0.973581
1555882_at	1.01281	-0.119483	-0.0258802	0.00393739	-0.0438374	-0.0187714	-2.54344	-1.9846	1.19037	2.28587	-2.06351	-0.0628877	-1.00748	-1.62822	-1.2474	0.378097	-0.0298028	-2.29623	-0.456491	1.95032	0.014586	0.187637	0.313159	0.341939	0.0801138	0.108278	-0.479942	0.673686	1.50065
1555883_s_at	-0.19037	-0.79194	0.0273133	-0.303116	0.165779	-0.105949	-0.621027	-0.311256	0.905677	1.02876	-0.783707	-0.175715	-0.141748	-1.24534	-0.0269443	-0.239056	0.245843	-0.420191	0.368888	0.921669	-0.245663	0.074936	0.372462	0.105141	0.0155206	0.0599097	-0.305976	0.819063	0.900288
1555888_at	0.0494066	0.107934	-0.814915	0.13641	-0.306789	1.02073	1.31327	0.62523	-0.311085	-0.64474	0.294604	-0.0239538	0.990865	0.125641	-1.26753	-0.047283	0.980672	0.0558143	-0.25457	0.645999	0.614715	0.365849	0.17933	0.273099	-0.0065532	-0.467845	-1.43844	0.970388	-0.296668
1555894_s_at	-0.473981	1.64297	1.22719	2.12694	1.3224	-0.351165	-0.643002	-1.11652	0.142793	0.829559	-0.68886	2.28345	-3.09895	0.421803	-0.259005	-0.294545	-0.009402	0.285271	0.0488	0.0869377	0.469547	0.0266581	-0.315482	-0.201793	-0.414783	0.0095219	-0.510113	-0.405015	-0.300843
1555895_at	-0.456598	0.0552382	0.76411	0.952699	-0.0939956	0.229287	-0.029347	0.346275	0.00217953	0.0266564	0.0143677	0.147156	0.012217	0.0221714	0.592033	0.146903	0.519953	0.0264249	-0.511844	-0.0912374	0.387885	0.559686	1.49025	0.0146384	-0.793267	0.480841	0.625866	-0.8447	-0.177053
1555896_a_at	0.591645	0.23969	-0.0140152	0.19429	0.558133	-0.000185258	0.18538	0.615698	-0.00562858	-0.00183783	-0.416693	0.000343977	0.357841	0.040171	0.0386475	0.011097	-0.0204467	0.0102761	-0.0074875	-0.177398	0.0906164	-0.0096415	1.07279	0.258661	0.692311	0.0023439	1.16064	-1.27253	0.113447
1555905_a_at	-0.309604	-1.05759	1.1048	-0.469498	0.364229	-0.0458734	-0.254	-0.964218	-0.778518	0.232125	-0.236598	0.629185	0.434461	-0.13002	0.230042	0.161076	0.001487	-0.406913	-0.299113	0.166486	-0.123981	-0.075869	-0.016918	-0.0431647	-0.43949	-0.158285	-0.51002	0.137604	-0.176499
1555908_at	-1.28045	-0.0562472	-0.196203	-0.208691	0.871021	-0.0801779	-0.0631895	-0.157125	0.453653	0.814628	-0.0658525	1.78794	-0.348385	0.803789	1.68004	-0.634686	0.0786262	0.235648	0.341134	-0.222222	0.333507	-0.049464	0.905319	-0.242992	-0.507143	0.640261	-0.0433769	0.251685	-0.138228
1555913_at	-0.701419	-0.404831	0.0327514	0.109258	-0.875353	-0.016414	-0.00440659	0.296749	0.238542	0.695616	-0.406973	-1.40929	1.86896	-2.51653	-1.19561	0.302077	0.748909	-0.108027	-0.74527	-1.0834	-0.178767	0.275788	-0.116106	-0.0079426	0.413992	-0.033285	0.417359	-1.01539	0.753312
1555922_at	0.00307161	0.0187253	0.334073	0.000580756	-0.000193611	0.314465	0.278617	0.373284	0.00408503	0.000194551	-0.00232318	0.0162167	-0.432456	0.00777945	-0.522289	-0.0029492	0.0148268	1.34543	-0.0212889	-0.0069401	0.047232	-0.0104833	0.0130863	-0.219279	-0.190223	0.0068256	1.53402	-0.198243	0.0110656
1555923_a_at	-0.191241	-0.36798	0.385241	-0.875017	0.228428	-0.304941	0.707766	0.00632132	-1.74429	-0.979002	-0.455942	-0.177835	-1.02397	-1.23537	-1.07326	-0.551709	0.260125	1.06029	0.444736	-0.050943	-0.657821	-0.57382	0.0646143	-0.0494385	-0.509398	-0.102094	-0.517573	-0.476388	-0.114199
1555935_s_at	-0.00996799	0.0189416	-0.020921	0.00536319	0.00400563	0.0687204	-1.83331	-0.428472	-1.48507	-0.0121122	-0.00333109	0.0114154	-0.00734878	-0.812832	0.0507816	-0.0038412	-0.0171981	0.0127536	0.0059895	0.0106393	-0.0147701	-0.0111093	0.0101113	-0.0157334	0.0019139	0.0037566	0.0108205	0.0014124	0.0128175
1555943_at	0.631189	0.819157	-0.400875	8.2911e-05	-0.531757	-0.607336	-0.423475	-0.107247	1.71063	1.28786	-0.0117896	0.483454	1.74632	1.08902	0.685405	0.0897427	0.168185	-0.469183	-0.286902	0.751304	-0.015071	-0.531731	0.891214	0.239473	-0.103041	0.0830054	0.617971	-0.701177	0.339465
1555948_s_at	-0.500873	0.0454854	0.587976	0.469901	0.0875798	0.400133	-0.10869	0.41321	0.064895	0.158163	0.0157126	0.244651	-0.53447	0.369621	-0.0421737	0.131697	-0.097036	0.077809	-0.334073	0.170228	-0.466964	-0.410136	-1.49504	0.205128	-0.194753	-0.150194	-1.62845	1.55947	0.053592
1555964_at	0.0518244	0.722082	1.48056	-0.0701385	-0.263014	-0.997802	-0.895876	0.670193	-0.246385	-0.451186	-0.313653	0.674849	0.228608	-0.0260425	-0.221748	-0.117924	-1.21656	0.412125	0.334594	0.109307	-0.673751	-0.162136	0.826535	0.063258	-0.613082	0.242389	0.0378041	-0.0286576	0.0336483
1555971_s_at	0.2912	-1.19758	-0.225298	-0.16577	-0.371529	-0.112984	-0.552573	-0.398987	-0.133473	0.704676	-0.402741	-0.369904	0.883144	-0.550237	0.140166	-0.365002	-0.142211	-0.720534	-0.844976	-0.036282	-0.223055	-0.758013	0.184129	-0.580343	-0.292881	-0.046554	-0.600136	-0.102183	-0.482535
1555972_s_at	0.895403	-1.77313	0.491767	-0.989885	-0.52887	0.937668	0.0214967	-0.0729111	-1.12435	0.261055	-0.353237	-1.17293	1.80575	-0.180422	-1.02578	0.732008	-0.267663	-0.934172	0.26424	-0.0344174	-0.269077	0.574782	0.717055	-0.111494	-1.17177	0.398189	-0.265958	-0.22136	0.386007
1555981_at	0.0789299	0.342663	-0.141858	0.876994	0.233136	-0.0679656	-0.0609445	-0.423203	-0.385852	0.364369	0.0618828	0.012749	-0.387682	0.0439153	-0.237188	0.005152	-0.0820675	0.109294	0.403297	0.361372	0.007332	-0.0115697	-0.0464621	-0.0050545	0.79861	-0.000682	0.0064537	0.676002	0.931652
1555982_at	-1.09208	-1.10452	-0.989266	-1.09507	-0.645087	-0.297548	-0.0121763	-1.5436	-1.17797	0.85769	-0.465168	0.80092	-0.126961	-1.54855	-1.06248	-0.301055	-1.51009	0.728825	-0.821118	0.049995	0.929677	0.067262	0.325875	0.265603	-0.0429436	-0.208906	-0.280156	-0.717431	-0.026115
1555989_at	-0.516869	-0.89429	-0.721627	-0.693941	0.0477088	0.438894	-0.0122618	-1.4038	-0.113292	-0.198299	0.0123428	0.898975	0.309407	-0.338952	-0.495597	0.0344957	-0.173653	-0.0984266	-0.316043	0.203677	-0.224063	0.0748495	1.0542	-0.0303997	-0.0583433	-0.0457477	0.691644	-0.501741	-0.207076
1555993_at	-0.00621555	0.0191729	-0.0805882	-0.50175	0.000866328	0.300648	0.271955	-0.250333	-1.14289	-0.334126	-0.437831	0.515289	-0.00746298	0.343759	-1.24813	-0.719635	-0.122385	0.657935	0.404829	-0.433264	-0.034833	-0.147822	-0.13046	-0.126499	-0.0820337	0.523991	-0.102015	-1.20183	-0.0173688
1555996_s_at	1.82406	-1.93723	-0.748624	-0.386552	-2.5834	0.146357	-1.48015	-1.34221	-0.00883603	-0.437572	-1.19737	-3.8759	1.73789	-1.42048	-3.31152	1.33428	0.178516	-0.507916	0.176489	-0.648146	-0.0387625	-0.171422	0.145731	0.023859	-1.13146	0.0512109	0.238647	-0.751473	0.26996
1556009_at	0.462231	-1.35579	0.0375415	0.237004	0.0383147	0.0310194	-0.000171616	-0.192164	0.0327611	0.268216	-0.435877	-0.724633	0.840894	-0.323454	0.268618	-0.147104	0.013474	0.767903	-0.060804	0.215321	-0.513779	-0.211603	-0.388333	0.034459	0.12067	-0.129219	-0.528146	0.804968	0.711505
1556012_at	-0.802751	1.08928	0.300852	1.26511	-0.40518	-0.400377	-0.347468	-0.659348	-1.055	-1.04658	0.476713	0.247015	-1.00393	-0.061666	-1.04134	-0.493254	0.51375	-0.631919	-0.398325	-0.372881	0.006495	-0.132397	0.047764	-0.215324	-0.524829	0.155027	0.243191	-0.884995	-0.312913
1556034_s_at	-0.0298203	-0.313716	0.0655883	0.363936	-0.888862	-0.02193	-0.104724	-0.079112	0.552201	-0.000414786	-0.791101	0.0937083	0.446662	0.172074	0.379233	-0.0060959	-0.0178184	-0.001556	-0.0003848	0.995293	-0.0138381	-0.0077161	0.0204089	-0.0159526	0.599594	-0.0048814	0.278429	-1.17649	-1.25171
1556035_s_at	-0.236687	-0.692976	0.0685855	0.102778	-1.56488	-0.409807	-0.0436627	-0.932458	-0.34312	-0.151985	-0.855019	-2.7261	-1.24739	-0.468911	-1.87666	-0.270516	-0.440735	-1.16201	0.702109	0.326224	0.96788	0.571117	0.156383	-0.274101	0.314792	0.0629173	-0.440039	0.590441	0.156074
1556051_a_at	-0.0131099	0.0568538	-0.0820723	0.00224311	0.0267335	-0.0290816	-0.0219547	0.0350228	0.0384413	1.60213	-0.000498254	0.0178345	-0.0165454	0.0455386	0.0462045	-0.0043345	-0.0022168	0.0531091	0.862301	0.0163296	-0.139367	-0.0679908	1.01345	0.170092	0.51833	0.0094901	0.0242025	0.0456796	0.0171323
1556056_at	-0.00806249	0.00339545	0.300319	-0.194016	-0.524561	-0.335251	-0.00827935	-0.0256207	-0.275219	-0.556989	0.866184	-0.0780963	-0.108537	-0.404262	-1.10319	-0.147258	0.842464	-0.373555	-0.228962	0.222848	-0.0160651	-0.25813	0.0083277	-0.0433974	-0.244159	0.26992	0.0065986	-0.210951	-0.619815
1556059_s_at	-1.06494	0.748277	0.693935	0.840408	-0.15511	0.488785	0.0301737	-0.159337	-0.369243	-0.144539	0.421391	0.987153	-2.58599	0.800289	0.0129168	-0.30583	-0.0425873	0.0077145	0.532489	0.018044	0.358442	0.250082	0.377256	0.367287	-0.104416	-0.009426	0.138316	-0.156058	-0.405348
1556088_at	0.443883	0.791706	0.339027	0.00516142	-0.0254729	-0.0796346	-0.0563658	-0.451284	0.209538	-0.268588	-0.407648	-0.188439	-0.278825	-0.474105	-0.367329	-0.753389	-0.583171	0.304924	0.14093	0.167773	1.07406	-0.154111	0.320881	-0.296503	0.110275	-0.166209	-0.0784026	0.228913	0.0606506
1556121_at	-0.0507107	-0.0908527	-1.17534	0.436259	0.225556	-0.518813	-0.140874	-0.153679	0.1853	0.183253	0.335959	1.09742	-0.728632	0.225552	0.323001	-0.0275417	-0.153005	0.810381	0.070037	0.219042	-0.645159	-0.0595235	0.010637	-0.139705	0.0490918	-0.377114	-0.292563	-0.46996	-0.238436
1556176_at	0.0799948	0.200643	-0.35362	0.00280347	-0.000124113	-0.581296	-0.291696	-0.864207	0.359767	0.779908	0.292466	0.00361453	-0.519766	0.373392	0.39979	-0.0057824	-0.0085146	-0.010392	-0.002362	0.0081665	0.0015816	-0.013388	0.990424	-0.193974	0.17195	-0.155746	0.0847168	0.0005646	-0.249386
1556178_x_at	-0.0435016	-0.539109	0.416216	-0.311068	-0.31819	0.360757	-1.14771	-0.756006	-0.0246055	0.395796	0.373024	0.660463	0.509196	-0.457527	0.0771737	0.48135	-0.0050524	0.211244	1.11291	0.0417654	0.337741	0.661362	-0.459692	-0.318341	-0.0643587	0.311182	0.536698	-0.0013671	0.337364
1556205_at	0.261671	-0.0846122	-1.08375	-0.460375	0.202937	1.28695	0.0622134	-0.942218	-2.15889	-1.88704	0.359051	1.33878	-1.83524	-0.927387	-0.00830398	-0.239682	-0.182769	-0.260229	-0.0787062	-0.901924	-1.30375	-0.342057	-0.0076272	0.102919	-0.298308	0.105029	1.10122	-0.89653	-0.0850863
1556227_at	-0.142457	0.129814	0.458552	0.882356	0.178235	-0.03772	-0.0654551	0.079156	0.16941	1.36882	0.0260103	0.109109	-0.321725	0.123127	-0.376266	0.0528069	-0.031188	0.598703	0.248924	0.463181	0.627021	0.431053	1.11115	-0.126479	0.577105	0.0690757	0.519806	-0.138904	0.489846
1556300_s_at	-0.00784239	0.931193	-0.350545	0.104752	0.0431285	-1.00886	-0.0237154	0.168584	0.372246	-0.777236	0.00971827	0.0889685	-0.00756577	-0.011793	0.190157	0.039994	-0.0324703	0.403481	0.083765	0.0367922	0.0408536	0.0135399	-0.0516505	-0.105421	0.0080156	-0.0538883	0.0830997	0.119094	0.0755262
1556309_s_at	-0.0473057	-0.117469	-0.0197325	0.0519926	0.000450068	-0.008546	0.000905789	0.0126712	0.0127653	-0.00770285	-0.0343488	0.0921159	-0.00744764	0.034793	-0.00564303	-0.0144217	1.42278	0.0173495	0.0032103	0.658516	-0.369877	-0.412168	0.0042546	-0.0060754	-0.935312	-1.19481	0.764184	-0.818327	-0.263822
1556316_s_at	-0.000447417	0.0423108	-0.00178496	0.00406584	0.0267421	0.0401694	0.0599007	0.00992477	0	0.00180902	-0.00180337	0.00451407	-0.00766074	0.0240947	0.0227058	0.768819	0.112863	-0.0689396	0.430061	-0.89729	-0.241276	-0.0957164	2.26231	-0.175324	0.175927	0.188431	0.815747	-1.72371	-0.0091044
1556321_a_at	0.336909	0.281788	0.21603	0.212284	0.298188	-0.430016	0.178718	0.390196	1.45277	0.277605	0.0245509	1.20847	0.294238	0.0156204	0.0279353	0.19804	-0.622248	-0.235178	0.149962	-0.591302	0.225508	0.331543	-0.493044	-0.273307	-0.981327	0.0167814	0.0053535	0.439368	0.114529
1556336_at	0.868621	0.486333	-0.523276	0.25315	-0.423371	-0.266422	0.058726	0.352295	0.204483	-0.628681	-0.600005	-0.361967	0.637111	-1.58815	-1.07569	0.871975	0.368316	0.100236	-0.183695	0.129586	0.410921	-0.04989	-0.817888	-0.407763	-0.390502	-0.0108638	0.081914	-0.054753	-0.138904
1556348_at	0.401911	-1.22962	-0.50331	-0.607476	0.0084435	-0.276758	0.064293	0.229339	0.268358	0.0903306	-0.706893	-0.0864866	2.55205	-0.00309773	0.201185	0.396909	0.173264	0.199083	-0.214647	-0.136277	0.0258197	-0.0002751	-0.0067511	-0.0670836	0.0010287	-0.395728	0.0396603	-0.0823308	0.0428735
1556377_s_at	-0.00505491	0.133502	-0.175947	0.0114048	0.00656379	-0.0854027	0.0123692	0.0209868	0.0245457	-0.0105909	0.0736082	0.0191088	-0.0325378	0.0392108	0.0871137	0.021851	-0.0374596	0.154385	0.0392008	0.0377593	0.365188	0.775385	0.0008747	0.53693	-0.0307088	1.29201	0.0401546	0.0466542	0.041393
1556389_at	0.117307	0.426404	-0.495088	0.583857	0.296915	0.332327	0.554558	-0.152632	-1.1553	-0.445302	0.260427	0.312057	-0.689286	0.560946	-0.786221	0.160896	-0.2537	-0.0522508	0.297792	0.488959	-0.517961	-0.0506044	0.652325	1.09795	0.351522	0.150217	0.0510822	-0.305594	0.0697217
1556499_s_at	0.0661378	-0.220077	0.00607148	1.40409	-1.70286	0.954892	0.764373	0.145143	-0.758891	0.378263	-0.759783	1.02289	-3.06812	0.414368	-2.06139	0.069757	-0.0771718	0.313537	-1.86285	-4.68676	-0.391406	-0.939985	-1.3074	-1.27158	-2.36914	-0.670095	-0.920199	0.252537	0.648657
1556551_s_at	0.659836	-0.634935	0.303409	-0.453002	-0.758289	1.61794	-0.391381	-1.60842	1.344	1.82862	-0.414784	-1.2299	2.51857	-0.603434	-0.426579	1.20921	1.58742	-1.16407	-1.1095	0.157854	-0.940265	0.568212	0.737851	-0.322072	-0.591646	0.257586	1.0432	-1.04413	1.08324
1556588_at	0.167998	0.030776	0.739234	0.844496	0.166195	0.316987	-0.0562321	-0.0644265	-0.456717	-0.480993	0.258609	0.249153	-0.293062	-0.476045	-0.641365	-0.390356	0.472068	0.7963	0.425845	0.311571	-0.130224	-0.0311825	0.287734	0.175175	0.128895	-0.197198	0.387124	0.462104	0.575855
1556643_at	-0.00403406	-0.892603	1.21212	-0.301432	0.254349	-0.367003	-0.0609124	0.387468	-0.589091	-0.578385	0.0196773	0.245966	-0.150469	0.113723	-0.0943188	0.0263243	0.329704	1.09434	-0.32167	0.210958	-0.308306	-0.177613	0.065282	0.263205	0.094288	-0.420138	-0.04898	1.20582	0.337065
1556834_at	1.16007	-1.25202	-0.672941	-1.20578	-3.63431	0.0380175	-0.199866	-0.607015	0.0725637	0.0397361	-1.07815	-0.237832	2.90541	-0.221045	-1.18826	0.0916834	0.0798218	0.0669245	-0.46794	0.0088956	-0.0137577	0.0193937	-0.0271935	-0.109231	-0.0098268	0.0052812	0.0105933	0.120717	0.0551114
1556919_at	-0.0140387	0.111615	-0.0388806	0.00440422	0.00783479	-0.037153	-0.0106681	0.0239405	-0.00283716	0.00220958	-0.0034503	0.0164303	-0.277637	-0.182214	0.0393804	-0.497043	-0.0029754	0.0128133	-0.0004473	-0.498142	0.219818	-0.0119104	-0.0041811	0.845851	0.40706	-0.218822	-0.266237	0.511849	0.869284
1556944_at	-0.0281231	1.23527	-0.826327	-0.00106932	0.311814	-0.806565	0.123358	0.275209	-0.166179	0.0329177	0.239105	0.0177703	0.0119749	0.00328498	0.191275	0.193794	0.35962	0.597455	0.143026	0.0533669	0.207381	0.0440884	-0.174628	-0.0811772	0.07394	0.0065165	0.151716	0.262161	0.0162421
1557016_a_at	-0.00500357	0.0627775	-0.0567781	-0.0490459	0.0681327	-0.294099	0.111125	0.0298752	0.72326	0.0033833	-0.00756733	0.0202724	-0.00447955	0.0376956	0.0332584	-0.0083054	-0.417841	1.81908	0.0004583	-0.0166804	-0.0065012	-0.0089908	0.0006186	0.304149	-0.742321	0.0086248	1.54017	0.160925	0.0188897
1557066_at	-1.18554	0.482925	-0.819842	0.210636	-0.899343	0.227165	0.5269	0.0851316	0.531305	0.14567	-0.45629	-0.487786	0.942835	-1.63081	-1.62593	0.099149	-0.0528782	0.136759	0.0017335	0.146927	0.0797487	-0.003608	-0.215157	-0.126492	0.12958	-0.0247969	0.418194	0.320982	0.195795
1557067_s_at	0.377503	-1.28006	-0.64667	-0.388817	-1.11464	0.138985	-0.338867	0.105646	0.647525	0.862044	-0.182351	-1.56936	0.863831	-0.422558	-1.29294	0.701325	0.0779261	-0.192118	0.1808	-0.269008	0.260779	-0.0595984	-0.254258	-0.170792	-1.10272	-0.017392	-0.259498	0.418669	-0.454222
1557078_at	0.713521	-0.246583	0.721291	0.244284	-0.764461	0.22757	-0.192935	-0.248707	0.605825	0.050391	-0.0742518	0.0367053	2.07107	0.515617	0.483368	-0.301814	0.438243	-0.863888	-0.207259	1.10326	0.429769	0.116473	0.736199	-1.37599	0.695357	-0.718445	0.576072	-1.74513	1.74403
1557094_at	-1.19302	-0.492744	-1.83411	-0.253052	-0.931159	0.122255	-0.651426	-1.15179	-1.46769	-1.28823	-0.42582	1.38274	0.396914	-0.620964	-0.986174	-0.926785	-0.018169	-0.303291	-1.0191	-0.749293	-0.478272	-1.06893	0.083916	-1.0535	-1.32061	-0.2965	-1.14891	-0.7169	-0.881678
1557100_s_at	-0.493793	-0.230919	0.129482	-0.190597	-1.43101	0.838188	0.637535	0.725039	0.23852	-0.343514	0.335012	-2.36062	1.83813	-1.38224	-1.52915	0.889528	0.0255456	-0.151539	-0.44696	-0.73092	0.0202021	0.283854	1.09817	0.610189	0.007862	0.613186	1.34429	-0.146027	0.412738
1557121_s_at	-0.095701	0.0231142	0.309179	-0.112699	0.317244	-0.31144	0.796886	-0.0833103	0.338961	2.0944	0.204998	-0.582757	-0.305452	0.402532	-0.0838968	0.359699	1.23789	-0.274677	0.878382	0.0552549	0.0742476	0.0152106	-0.076612	1.24453	0.0388276	0.131672	0.574445	0.014524	-0.193083
1557137_at	-0.693924	0.768757	1.26643	0.19339	1.07918	0.483092	0.489367	-0.0988437	-0.970888	-0.965689	-0.000540983	1.39527	0.557926	-0.375001	0.194376	-0.358859	0.642394	0.46295	0.0837305	1.13248	0.0775707	-0.298936	0.394669	0.166631	-0.31435	0.442517	-0.764539	0.349304	1.02805
1557165_s_at	-0.00651821	0.0119998	-0.0153015	-0.000548866	-0.0115614	-0.347578	-0.0125666	-0.734192	-0.00219756	0.00716253	-0.00437678	0.00274851	0.0850767	0.00444077	0.0184212	0.0466926	-0.668961	-0.112382	-0.158938	0.548789	-0.0051585	0.13544	1.0457	0.0549232	-0.0079947	-0.109111	2.04227	-1.50658	0.0893282
1557170_at	0.193199	0.915723	1.81487	1.762	-0.0423629	0.147654	2.46847	1.78377	1.19819	-1.63942	0.122021	-2.04381	-0.00345873	1.82358	-1.3815	-0.050021	0.237642	2.37832	2.22013	0.25025	-0.198391	0.14427	0.847862	1.32404	1.9752	0.0006432	1.70609	1.42505	0.658513
1557172_x_at	-0.523963	1.13955	0.637591	1.24493	-0.0235776	0.304281	1.77404	1.79352	1.09189	-1.45343	0.689631	-1.67377	0.0594242	1.57188	-1.52792	0.0016347	-0.0389037	1.281	1.48959	0.347354	-0.743224	-0.063294	0.190038	1.15068	1.12201	-0.213072	0.917128	0.926308	0.984735
1557225_at	-0.000655175	0.0578734	-0.017694	-0.00165352	0.101349	-0.0378305	0.398112	1.70497	0.558379	0.0039689	0.329925	-0.553179	1.1878	-0.133986	0.0337742	0.0151553	0.171463	0.0157947	0.0716756	0.0104661	-0.0046251	-0.0030537	-0.0023546	-0.0001903	0.414058	-0.0016694	0.616688	0.013249	0.0097287
1557227_s_at	0.0664853	-0.94616	-1.00776	-0.162803	-1.02329	1.04154	0.394289	-0.360572	1.19316	1.07808	0.840625	-1.53478	3.00502	-2.57179	-2.1102	2.72788	-0.505198	-1.18457	-1.08996	-1.35627	0.491377	0.0591853	0.612103	0.56692	0.248382	0.522709	0.378354	-0.082219	0.269465
1557232_at	-0.0104676	0.176754	2.47116	4.02721	-0.0942841	-0.0102911	1.35358	2.75847	3.09423	2.20137	0.0734468	-0.361088	-0.00595399	3.76587	-0.790824	-0.0051717	-0.0099838	0.425533	-0.204834	0.523321	0.0073809	0.252418	0.0539558	1.50652	0.968598	0.002417	0.0047893	0.541124	1.64367
1557236_at	-0.227234	-1.26979	0.809937	-0.779549	-0.404338	0.326648	-0.00875511	0.0229832	-0.898291	-0.41384	0.314055	-0.935375	0.749199	-0.717259	-1.09144	1.03327	0.422891	-0.804706	-0.405523	-0.570751	0.110414	0.0768152	-0.902298	1.00732	0.889054	-0.0689055	-1.20237	1.03011	0.130539
1557242_at	0.81035	-0.355065	0.365832	0.945513	-2.03864	-0.465341	-0.0701498	0.593531	0.337212	-0.414193	0.318584	-2.65589	-0.470353	0.195594	-2.29714	-0.0034055	0.0327807	-0.0039933	0.575295	0.173496	0.0187593	0.146472	-0.0032656	1.39356	0.127564	-0.0092425	0.0749643	0.51818	0.540845
1557261_at	-0.136022	-1.00649	-0.0623866	0.0155212	-0.147408	0.414196	0.930218	0.944392	-0.667613	1.14472	-0.0380119	-0.122407	0.0213963	0.0327083	-0.284644	0.0450844	-0.00983	-0.195801	0.334544	0.0009594	-0.431149	0.534313	0.876869	0.903037	1.16287	-0.0283143	0.0340609	0.0908878	0.62672
1557263_s_at	0.104678	0.00771129	-0.739352	-0.754885	0.0908372	0.286979	-0.959737	-0.341685	-0.447246	-0.411868	-0.195759	-0.996165	-0.865688	-1.41836	-1.47647	0.0867455	-0.0037433	-0.134078	-0.0013908	0.2578	-0.347083	0.145529	-0.0096551	0.735813	0.386804	0.398257	0.0467615	-0.0361952	0.0126265
1557285_at	-0.0436381	1.58514	-0.494831	-0.0546571	0.0565	-1.03898	0.204177	0.213274	0.128532	0.00519766	-0.00421816	0.000514544	0.0132262	0.0332457	0.142745	0.156582	-0.0582633	0.325161	0.0848069	0.0488835	0.0970835	0.0719108	-0.0854762	-0.256469	-2.84e-05	0.0578338	0.140999	0.182829	0.126264
1557293_at	-0.574614	-0.557001	-0.721433	0.331243	-0.351271	-0.705149	-0.63783	0.20164	0.287621	0.207674	-0.174276	-1.38655	-0.948952	-0.357214	-0.283421	0.0732726	0.320047	0.0436018	0.23618	0.174029	0.620459	0.119785	-0.303114	0.500023	-0.002223	0.241785	-0.244016	0.768547	0.542015
1557303_at	0.930232	-0.317693	0.0932941	0.0597874	0.00281147	-0.139424	-0.0106485	0.0392652	0.00432493	-0.158009	-0.163676	0.0455572	0.00381775	0.378846	0.359925	-0.0078134	-0.0057682	0.010262	-0.0009437	0.0184733	1.10209	-0.0682969	0.0104786	-0.0111765	-0.0213302	0	0.448974	0.0015282	0.008879
1557331_at	-0.0917952	0.706262	-0.349963	0.473935	1.03364	0.481904	0.533524	0.304596	0.54383	2.04452	-0.306073	1.57106	0.567351	0.331089	1.14375	-0.158207	-0.100337	-0.526645	0.138537	0.728322	-0.586777	0.561106	-0.259385	0.663516	0.527643	0.610348	-0.137928	0.298802	1.38503
1557374_at	-0.074661	-0.498415	-0.00505212	-0.110331	-0.0465059	-0.0852813	-0.129092	-1.50785	-1.76268	-0.7303	0.000629448	-0.13272	0.174921	-0.126303	-0.377033	0.382447	-0.3909	-0.828671	-0.353399	-0.491629	-0.193701	-0.782552	-0.564931	-0.842217	-0.727332	0.0387717	-1.06633	-0.465593	-0.361449
1557383_a_at	-1.44381	-0.222371	0.304846	-0.0644582	-1.2379	-0.0954933	-0.0176109	-0.0341495	-1.98578	-5.10852	-1.84964	-2.9757	-1.89612	-1.51413	-3.5515	-0.770448	-0.713692	0.665357	-0.265007	-0.681645	0.328837	-0.006641	-0.377968	-0.151608	-0.785091	0.0027919	-1.45764	1.68602	-0.485481
1557385_at	0.168644	-0.637092	-0.194994	-1.58142	0.000870824	0.432651	-0.644601	0.227461	0.297652	1.47015	1.46073	-0.144871	1.76	-0.627471	-0.695077	0.279118	0.559212	-0.954965	-0.311072	0.51549	0.21908	0.0936816	0.258984	0.507685	0.281578	-0.097021	1.01991	-0.277541	0.0678
1557411_s_at	0.213175	-0.452358	0.747291	-0.0505225	0.0408669	0.353776	0.241181	0.103674	0.191875	0.521661	-0.238892	0.172033	0.413141	0.682416	-0.0593556	-0.506857	0.31209	0.417956	0.221187	0.159624	-0.373209	-0.131345	-1.85073	0.31745	0.194278	-0.028979	-1.4427	1.27011	0.399186
1557455_s_at	0.314474	-0.851114	0.142193	-0.0972884	0.0391105	0.20906	0.011802	-0.714329	-0.0557145	1.41047	0.605405	-1.02847	2.05242	-0.719878	0.706153	0.499847	-0.190754	-0.223667	0.0004494	0.733655	0.222298	0.375671	0.681962	-0.204218	-0.398249	0.0452433	0.823806	0.140235	0.354397
1557458_s_at	-0.168991	-0.13356	-0.517325	-1.06599	-0.276397	0.083477	0.350773	0.19225	-0.465104	-0.837223	0.118651	0.288697	-0.0331306	-1.50398	0.225723	-0.821726	-0.878764	-0.684191	-0.55809	0.304744	-0.470064	-0.527426	-0.208904	-0.292443	-0.373125	-0.40317	-0.150032	-0.963613	-0.168225
1557470_at	0.891211	0.04518	-0.0237052	-0.223721	0.00631523	-0.0155397	-0.00631523	0.0217051	-0.00735388	-0.000334771	0.201332	0.0190336	1.14978	-0.0839726	0.0499276	-0.0027483	-0.0084576	0.0131898	0.0068216	0.0076735	-0.019937	-0.0022344	0.0092244	-0.0116069	0.0220718	0.0032282	0.0125405	0.0146479	0.0159554
1557545_s_at	0.0130874	0.214783	-0.0432198	0.0241961	-0.0430776	0.414419	0.458942	0.270376	-0.90407	-0.244445	1.06837	-1.7844	0.00828928	-1.24854	-0.341807	2.21017	-0.0082143	1.7065	0.88854	0.46242	0.548255	0.691102	-0.0143746	0.77836	0.0089225	0.606743	0.572449	0.0349073	0.28739
1557548_at	-0.375944	-0.518996	-0.278532	-0.974341	-0.0905043	-0.124075	-0.0343821	-0.044057	0.307582	0.223287	-0.123961	-0.013403	0.073218	0.00380659	0.0270113	-2.01573	-2.48967	-0.14	-1.98761	-0.228917	-0.271709	-1.22764	-0.201336	-0.948976	-0.0832692	-0.63842	0.0798459	-0.12261	0.0494819
1557620_a_at	-0.0284781	-0.00784456	-0.912758	0.0364989	0.0475334	-0.72259	0.347962	0.349034	0.542046	0.163695	0.0472876	0.127121	-0.0843289	0.898822	0.640938	-0.0397882	0.193179	-0.351966	0.0442331	0.0512924	0.108243	-0.0735134	-0.0555752	-0.0929954	-0.0597289	-0.124885	0.0188615	0.292226	0.134012
1557701_s_at	1.16571	-0.815963	0.344994	-0.408325	-0.0838255	0.0465371	-0.107046	-0.113559	0.220222	0.882145	0.0852535	-0.183305	1.80385	0.374629	0.0402334	-0.073653	0.303277	0.185718	-0.0547526	0.545068	0.0357928	0.0459526	0.0324348	-0.154436	-0.735894	0.666571	0.0843125	-0.423183	0.078837
1557783_at	-0.108391	0.0279207	0.0344707	-0.8821	0.0284673	-0.414418	0.386706	-0.0488937	-0.406767	-0.00349261	-0.367888	-0.471361	0.128865	-0.220497	-0.0423355	0.126705	0.137705	0.287192	0.269232	0.0282096	0.0914202	-0.427983	0.166456	0.343067	-0.0827384	-0.123462	-0.0573192	1.07323	-1.04764
1557910_at	1.33597	-0.877563	-0.626599	0.109084	-1.01655	0.313999	-0.307405	-0.147103	1.01054	1.49884	-0.0683154	-1.01656	2.27881	0.44116	0.126259	1.22132	0.367941	-0.930638	-0.362189	-0.349063	0.246472	-0.204761	-0.087763	0.05438	-0.08593	-0.112598	0.227308	-0.037052	0.148511
1557918_s_at	1.0474	-1.8273	-0.53605	-0.502694	-0.118104	1.0418	-0.463497	0.791479	1.4017	-0.10944	-0.493142	-2.73213	4.26415	0.0257763	0.22959	1.84665	-0.162544	-1.62668	-0.815997	-0.485119	-0.016239	0.0486265	0.335412	-0.227049	0.750691	0.230753	-0.553812	-0.638569	0.972933
1557924_s_at	1.31683	-1.00135	0.928474	-0.0491003	-1.65996	1.66121	-0.192032	0.486937	-0.513503	-2.48884	0.429346	-1.71444	1.12712	0.304256	-1.0104	0.015626	0.229331	0.673022	-0.0610477	0.044456	-0.0174932	-0.0018659	-0.154738	-0.0363369	-0.0641255	-0.003582	0.0491928	0.0811946	0.0456609
1557938_s_at	-0.325373	0.454196	-0.598487	0.230071	-0.625122	0.327265	0.101607	-0.350243	0.573524	1.37636	0.371114	1.12312	-0.014562	-0.0882617	-0.251933	0.090827	0.085158	-0.331377	-0.727385	-0.656577	0.353198	0.268054	-0.263311	-1.17473	-1.66666	-0.022637	0.379972	-1.48656	-0.610454
1557943_at	0.00749808	1.37973	-0.18446	0.182827	0.00459604	-0.0487782	-0.00737128	0.0254573	-0.00578235	-0.0229264	0.118021	0.0770587	-0.205815	0.0418337	0.0185528	-0.335813	-0.0210884	0.0302821	0.0106352	0.0118315	-0.0756788	0.0049584	-0.120094	-0.016753	0.0816799	0.0029729	0.0159436	-1.16478	0.161289
1557948_at	-1.25753	0.41358	0.708031	0.873897	0.518811	0.225704	-0.171939	0.262931	-0.106595	0.541477	-0.334109	0.395017	-1.37503	-0.0992318	-0.146505	-0.0640607	0.316702	0.119137	0.537626	0.352642	-0.0712946	-0.120774	0.249415	-0.554419	0.763368	-0.0670707	0.454978	-0.270363	0.40335
1557950_at	-0.381132	-0.339514	-0.237258	-0.546641	-1.11056	0.526995	-0.088618	0.221856	0.189668	-0.0208025	-0.154185	-0.0471961	0.887346	-0.270446	-0.179903	0.466146	0.183248	-0.594714	-0.231768	-0.0686667	-0.189384	-0.053256	0.413521	-0.402358	-0.471953	0.153923	0.387704	-0.766103	-0.150703
1557953_at	-0.843565	0.38809	0.0114485	0.0999908	-0.59033	0.811397	0.379857	0.233077	-0.872609	-1.37155	0.438437	-0.371477	-0.786358	-0.619043	-1.00105	0.91778	0.556732	0.0868635	-0.033228	-0.564978	0.265917	0.439224	0.813235	0.467482	0.481252	0.698985	0.610433	-0.205894	-0.183042
1557984_s_at	0.938211	-0.25145	-0.0954037	-0.127387	-1.43521	0.853251	0.178619	-0.360095	0.421877	0.985186	0.135585	-1.40831	2.48678	-1.03755	-0.621884	1.96802	0.664089	-0.271404	-0.503135	0.264476	-1.15251	0.256836	-0.115741	-0.236455	0.205034	0.272946	0.813961	-0.323297	0.516278
1557996_at	-0.482753	0.812833	-0.44475	0.268984	-0.116394	-0.263532	-0.0584206	-0.222031	-0.0483762	-0.0674548	-0.24499	-0.1181	-1.25786	0.348955	-0.530132	-0.494885	1.10235	-0.295792	-0.169847	-0.11274	0.397986	0.510224	0.826813	-0.264914	0.614115	-0.948563	0.425378	-0.329909	-0.483685
1558015_s_at	0.292518	-1.5506	-1.36812	-1.07746	-1.98862	0.176755	-0.153298	0.528398	0.00180574	-0.0606926	-0.136863	-2.46208	5.02003	-2.58157	-1.28638	0.751377	-0.0112223	-0.94135	-0.649924	-0.413839	-0.0516962	-0.0444723	0.865129	-0.376754	-0.76991	-0.12458	0.657554	-0.945947	-0.200832
1558027_s_at	-0.432116	-0.840667	0.654142	-0.456149	-0.744999	1.06612	0.307785	0.337387	-1.43161	-1.08482	-0.0765022	-1.15597	-0.702393	-1.38352	-1.94259	-0.407508	0.314235	0.380953	-0.044706	0.0145975	-0.40579	-0.611705	0.06281	-0.23669	-0.067862	-0.36599	-0.034351	0.103921	0.216105
1558034_s_at	0.577695	-1.10106	-0.533494	-0.201106	-1.01241	0.71048	0.17622	0.711731	0.646449	-1.28648	0.0276784	-1.80076	2.26442	-2.20241	-2.48887	0.73578	-0.061415	-0.297207	-0.461518	-1.26581	-0.033462	0.166954	0.646998	0.447191	-0.10101	0.135065	0.287792	0.345201	-0.193552
1558041_a_at	-0.176949	0.0722744	-0.0595347	-0.112256	0.00993498	0.528018	0.803401	0.0140383	-0.171732	-0.409553	-0.999211	-0.751676	-0.519764	-0.197134	-1.25952	-0.0928354	-0.356947	0.0265758	-0.0167923	-1.15917	6.61e-05	-0.36833	-0.0051563	-0.0181467	-0.000755	0.0092405	0.0125126	0.0186748	0.0242303
1558045_a_at	-0.465902	0.0130387	-0.145029	0.000973479	0.00242348	0.0250227	-0.0403371	0.00437696	-0.00341351	0.144042	-0.00338718	-0.114467	0.404888	0.0848889	1.05071	-0.406844	-0.0230775	-0.88703	-0.235057	0.0040436	0.204442	0.0823388	-0.106399	-0.576406	0.0370638	1.06493	0.131653	-1.41817	0.219496
1558080_s_at	-0.58801	-1.02415	0.00476161	-0.423688	-0.878996	0.811674	0.0971891	1.03707	0.309408	-0.367326	0.795304	0.676822	1.00497	-1.22762	-0.643562	0.299576	0.0114586	-1.34745	-0.479968	-0.554728	-0.151594	0.124061	-1.44169	0.220201	0.653976	-0.096875	-0.93464	0.893096	-0.571951
1558093_s_at	0.36914	-0.877247	-0.902059	-0.682829	-1.00138	0.641771	-0.186648	0.227512	-0.027767	0.28453	-0.0734171	-1.63043	2.36516	-0.432773	-1.03492	2.14385	0.0905328	-0.524786	-0.957104	-0.815341	-0.0985556	0.161503	0.929536	-0.306069	-0.244547	0.383202	0.186848	-0.554453	0.294525
1558105_a_at	-0.563628	-0.580197	-0.47238	-0.426051	-0.0171239	-0.0688932	-0.468523	-1.51207	-0.32912	1.36274	0.249863	0.893516	-0.130438	0.371193	0.161219	-0.0615467	0.0403853	-0.412745	-0.766637	-0.429401	-0.242471	-0.10703	-0.791585	-0.764366	-0.531524	0.233625	-1.04171	-0.0148139	0.0297342
1558115_at	-0.000719728	-0.582687	-0.154339	-0.465237	0.000907413	-0.0284699	-0.00947706	-0.0603539	-0.00514986	0.0146393	0.0390246	0.0149141	-0.0117594	-0.0703099	0.14131	-0.0719657	-0.535166	0.0281043	-0.119768	-0.336395	-0.653273	-1.22156	-1.47151	-0.635684	-1.56068	0.111011	-0.0046664	-1.15449	-0.560596
1558116_x_at	-0.00827615	-0.359842	-0.450433	-0.414136	-0.866922	-0.544563	-0.005709	-0.0311783	-0.009058	0.0397748	-0.400873	0.0248615	0.995895	-0.00763467	0.301562	0.417419	-0.183634	-0.314585	-1.13387	-0.756028	0.26248	-0.031926	-1.70916	-0.644301	-1.22926	-0.129981	0.0819953	-0.862559	-0.468653
1558142_at	-0.90119	0	-0.0390255	0.384265	-0.13462	0.554243	-0.10524	-0.537801	-0.58834	-0.439207	0.258072	1.30171	-0.747065	0.796491	0.333083	0.0664163	-0.427398	0.005134	-0.164667	-0.299373	0.003791	0.04398	-0.247342	-0.234872	-0.032503	0.163887	-1.46164	0.490457	-0.219626
1558143_a_at	-0.0535395	-0.636	-0.0881511	-0.325197	-0.325699	0.24236	-0.141942	0.594574	0.641625	0.484781	0.178667	-0.199962	0.809458	-0.127807	0.121355	0.721439	-0.273991	0.020793	-0.412453	-0.989738	0.565316	-0.120995	-0.603492	-0.952245	0.0785842	-0.213273	-0.67688	0.269418	-0.474915
1558173_a_at	0.113415	0.00321951	-0.81589	0.0385227	-1.64107	0.20887	-0.0789577	0.825141	0.800951	0.0565875	0.646799	-0.459825	2.5508	-1.37511	-0.454086	0.134952	-0.417026	-1.08098	-0.689726	-0.896753	-0.172882	-0.497401	-0.570609	-0.947021	-0.92998	-0.181787	0.365841	-1.04383	-0.53567
1558189_a_at	-0.00180923	0.0707953	-0.580545	-0.0106522	0.213253	-0.246897	0.79533	-0.179472	0.288904	0.0995578	0.503323	0.334065	0.614173	-0.0818496	0.10652	-0.0910771	0.363171	0.0220494	0.492144	0.1127	0.978245	0.972622	-0.144404	0.0586157	0.309061	-0.34565	0.0645909	0.497629	0.146554
1558214_s_at	1.10868	-0.378927	0.238249	-0.00637672	-1.18451	0.902752	0.111779	0.0951623	0.0907511	-0.20368	-0.1952	-1.27815	2.83545	0.187116	-0.894396	0.225641	0.390528	-0.428416	-0.287928	0.162935	-0.444422	-0.102798	0.126696	-0.0242307	-0.785208	0.3506	0.471147	-0.520832	-0.125391
1558215_s_at	-0.773858	0.915192	0.622296	0.798778	0.105294	0.780832	0.153214	-0.393135	0.00210208	-1.58374	-0.0225726	1.5678	-0.930037	0.419431	1.27842	-0.025217	1.26032	0.008965	-0.0133028	0.0127346	-0.0160301	-0.0041146	0.0102616	0.0027587	-0.461986	0.0011482	0.148536	0.0052142	0.0065744
1558220_at	-0.331399	0.220733	0.487931	0.737564	-0.509468	-0.169486	0.463779	0.259659	1.13576	1.0466	0.21762	-0.851477	-0.56492	-0.276104	-0.670033	0.61655	0.39048	-0.354428	0.0670778	0.0052097	0.327678	0.238453	-0.0081704	1.2535	-0.0406582	0.339982	-0.113444	0.970211	0.804328
1558233_s_at	-0.225581	-0.840662	-0.152084	-0.751469	-0.263279	0.2525	-0.143073	-0.251737	-0.106716	0.352445	-0.0466396	-0.105216	-0.195907	0.717114	0.101059	-0.295826	0.0504989	0.018986	-0.0992524	0.103087	-0.521786	-0.322868	-0.935315	0.159185	-0.026017	-0.634483	-1.25808	0.665347	0.251888
1558249_s_at	0.81543	-0.678672	0.472876	-0.386795	-0.702392	0.582679	-0.336859	-0.318215	-0.694249	0.591791	-0.556924	-1.12204	0.978029	-0.466818	-1.05719	0.931583	0.0584073	0.102218	-0.343925	0.252077	-0.281272	0.553834	0.485239	-0.250439	-0.0030542	0.0423432	-0.232573	0.183102	0.89436
1558254_s_at	-0.534374	-0.810624	-0.473498	-0.511651	-0.130157	0.00242489	0.0517203	-0.48482	0.00544751	0.816591	0.11435	0.261313	-0.246623	0.274366	0.631625	0.300156	0.617614	0.0387635	-0.105344	0.265231	0.0385008	-0.196952	-0.657483	-0.03508	-0.590741	-0.108462	-0.634951	0.916166	-0.0681076
1558279_a_at	-0.343085	-0.133123	0.284372	0.0728314	0.448181	0.0982538	0.396645	-0.0666842	0.462871	0.722308	0.0194151	0.814598	-0.307721	0.818084	0.314485	0.110258	0.243504	0.0688436	0.127061	0.512943	-0.094537	0.197915	-1.04595	-0.0230971	-0.267825	0.066181	-2.29813	1.71629	0.539771
1558281_a_at	-0.0811665	0.829875	-0.00518012	0.915998	0.933012	-0.171338	-0.227088	0.354521	1.19378	1.20702	0.100826	-0.749201	-0.14184	-0.496667	-0.150376	0.0481244	-0.101098	-0.990974	0.260427	0.211713	0.318026	0.03753	0.691411	0.643032	0.769985	-0.094744	0.303395	0.0401731	0.404224
1558292_s_at	0.317044	-1.09438	-0.279845	0.399478	0.818771	0.126149	-0.234111	-0.0829629	1.47252	2.412	-0.184982	1.11785	0.627454	1.64713	1.26538	-0.12034	-0.030152	-0.522961	1.05737	1.2376	-0.086952	-0.13173	-1.35848	0.022482	0.2805	0.073488	-1.50113	1.90275	1.47346
1558322_a_at	0.223095	0.815483	0.611093	0.376427	-0.469659	0.327363	0.107714	-0.200596	-0.643034	-1.134	0.428979	0.0211571	-0.698561	-0.24779	-0.597212	-0.15906	0.454513	-0.113939	0.421396	-0.287069	-0.433444	0.337869	0.834722	0.511884	-0.274361	0.479017	0.305104	-0.052038	-0.110598
1558342_x_at	0.105149	0.0269712	0.0906355	-0.0154018	-0.15629	-0.015731	0.924323	0.271996	0.451846	0.0028981	0.478545	0.0552946	1.18813	-0.24878	0.0353294	0.024065	0.0372234	-0.167954	-0.187485	-1.2319	-0.0073978	-0.453369	-0.0890362	0.77043	-0.225262	-0.0505462	0.126958	-0.029896	-0.732866
1558365_at	0.95428	-0.886833	0.316338	-0.0150911	-0.403792	-0.0101316	0.00871903	0.00302167	0.603295	0.0101538	-0.299928	-0.751875	0.0514258	-0.451566	0.011588	0.339745	-0.186299	-0.791846	-0.0919661	-1.16873	0.544848	-0.0032442	0.0503855	0.108811	-0.0577917	0.0169354	-0.285826	-0.0321976	0.0093384
1558369_at	0.131636	-0.436465	0.972483	-0.643158	0.0747292	0.477767	0.210324	-0.283198	-1.50307	-1.43048	-0.598965	-0.915319	-0.483935	-1.79844	-2.07142	0.187302	0.241865	-0.758221	-0.0722867	-1.07365	0.240795	0.443059	-0.0335097	0.129754	-0.392927	0.0565071	-1.15699	-0.613676	-0.691479
1558378_a_at	-0.54507	-2.79247	-1.01666	0.052959	0.00381458	-0.0359638	-0.00967425	0.0151116	-0.00834908	-0.501052	-0.00179663	0.00721574	-0.00697989	0.04634	0.0552087	1.93441	0.785899	0.0669466	-0.0017754	-1.26037	-0.403934	-0.024843	2.44552	-0.0843106	-1.68138	0.0330157	1.39062	-1.31493	-0.0106203
1558412_at	-0.319495	0.860104	1.40143	0.275415	0.319338	1.00076	0.48253	0.18118	-0.129079	-0.248632	0.215168	2.29669	-0.985553	1.18805	0.894685	0.148344	0.0276157	-0.300691	0.799036	1.40515	0.153941	-0.006607	0.681066	0.383308	0.242532	0.143149	0.0918897	0.0018248	-0.366824
1558438_a_at	-0.00999331	0.042164	-0.0482264	0.00672116	1.11622	-0.0335024	0.844289	2.21159	0.127015	-0.00235377	0.00201073	-0.852569	-0.0161384	2.52245	2.10814	-0.0029308	0.520725	0.0282342	0.0022687	0.608245	-0.0089013	-0.0133778	0.005712	-0.0079243	0.0032167	-0.0437197	0.003443	0.0206759	0.0237077
1558459_s_at	-0.0299696	-0.41143	-0.355841	-0.865956	-0.738284	1.15383	-1.51331	0.240705	-0.611619	-0.924141	-0.188028	-2.27544	-0.606793	-0.762459	-1.03351	-0.0819066	-0.668569	0.058749	0.0205343	-0.622396	-0.1082	-0.0075524	0.326851	-0.009295	0.19489	0.0973964	-0.295502	-0.127944	-1.0534
1558508_a_at	0.0728693	-0.526301	0.62179	-0.193375	0.881726	0.256928	0.18323	-0.40387	-0.952366	-0.983891	0.361821	-0.285878	-0.875499	-0.61446	-0.621285	-0.044184	0.0884265	0.080004	-0.11453	-0.48416	-0.547718	-0.101013	0.805844	0.264934	0.240444	0.213109	0.182686	-0.411474	-0.057949
1558522_at	0.311324	-0.89998	0.167844	-0.243891	-0.375617	1.09208	0.0389112	-0.462742	0.0975309	-0.311451	0.16106	1.62272	-0.482977	0.600889	0.367438	0.386546	0.0329676	0.12152	-1.16698	0.0239237	-0.0033803	-0.0042291	-0.097548	0.484696	-0.859014	0.0716475	-1.03693	0.461612	-0.082204
1558540_s_at	-0.204069	0.0293375	0.625012	0.717214	1.19717	0.192309	0.0285879	-0.0398175	-0.0110325	0.120814	0.556538	1.16148	0.94968	-0.843777	-1.42893	0.389125	1.10722	-0.835229	-0.750589	0.235533	-0.0084397	0.245969	-0.495692	-0.463569	-1.05028	0.171997	0.463695	-1.29194	-0.451698
1558549_s_at	0.163536	-0.442645	-0.0938923	-0.396109	0.773083	0.0310324	-0.665179	-0.295664	0.656957	1.41248	-0.166519	0.638283	0.95627	0.679756	1.06508	0.1178	0.163745	-0.516608	-0.172356	0.547671	-0.179538	-0.018953	-0.783509	-0.805717	-0.649009	-0.096185	-0.756027	-0.308379	-0.499213
1558560_s_at	-0.506148	-0.427639	-1.2798	0.420997	0.768949	0.46328	-0.0696446	0.67327	1.3398	4.19693	0.00451645	-0.0867496	0.502567	-0.237273	0.559525	-0.388204	-0.223713	-0.46345	-0.191664	1.54537	0.513968	0.203975	0.326937	0.322299	0.8027	-0.210367	-0.41161	0.293902	2.52394
1558561_at	-0.0224545	-0.902492	0.326796	0.743387	-1.12542	0.403874	-0.420551	0.128536	0.380692	0.967131	-0.905703	-0.281051	0.306461	0.994094	0.831217	0.786062	-0.17708	-0.338837	-0.0862564	0.02451	0.898826	-0.441938	0.584877	-0.170137	0.784733	-0.565905	0.336493	-0.712077	-0.406433
1558592_at	-0.120931	0.855254	-0.692088	0.0779706	0.00396387	-0.612701	0.0495987	0.179189	0.161373	-0.0195677	0.0234487	0.0413044	0.04072	0.0814427	0.0102231	0.0792217	-0.0021654	0.0406134	-0.69667	0.0042021	1.26122	0.1171	0.134579	0.769239	0.049982	0.0004956	0.148601	-0.118306	-0.304773
1558603_at	0.395937	-0.108957	0.211455	-0.375831	-0.904724	0.142658	-0.600687	-0.57693	-1.68103	-3.10436	-0.257045	-1.17091	0.360296	-0.689966	-2.0347	1.10226	-0.2609	-0.853114	-1.43134	-1.95543	-0.0997467	0.53349	1.46608	-0.0224743	1.41517	0.270329	0.0102994	0.782158	-0.334773
1558620_at	-0.819746	-0.236806	0.250978	0.366227	0.195604	0.524722	0.200039	-0.0228976	0.54084	0.896906	-0.179555	0.309217	-0.610666	0.866276	0.31245	-0.0287987	0.200462	0.27673	0.518273	0.711919	0.158368	0.338608	0.71991	0.376531	0.372804	-0.197077	0.977291	-0.251304	0.561219
1558631_at	0.780332	0.564347	1.13685	-1.05636	0.771452	1.1996	0.744244	0.777187	-0.758458	-1.02072	1.09071	-0.633369	0.48655	-0.793429	-1.1789	1.83944	0.0560923	-0.204667	0.481972	-0.31439	-1.22228	1.04375	1.43553	0.841111	1.03228	0.35697	1.09441	-0.403292	-0.0884213
1558647_at	1.90248	-0.507383	0.511795	-0.665791	-0.264253	0.229382	-0.198582	0.486629	-0.866717	0.0681305	-0.495793	-1.32657	1.8163	-1.12603	-0.298176	-0.16276	-0.0383618	0.091238	0.741349	0.131255	-0.612107	0.780524	0.024271	0.24879	-0.300991	-0.547389	0.0805837	-0.854652	0.783559
1558675_s_at	-0.977944	0.0242945	-0.37544	-0.00733144	-0.233696	0.146731	-0.258957	-0.153696	-0.0354383	-0.0966567	0.0571888	0.826655	-0.457364	0.0861641	0.26517	-0.05233	0.055438	-0.151982	-0.300661	0.011949	-0.372495	-0.006337	-0.293762	-0.15292	0.125119	-0.082887	-0.047286	-0.708334	-0.133616
1558678_s_at	-0.0490017	-0.606986	0.00574403	0.533617	-1.43706	0.774414	0.248899	0.95127	1.03675	-0.413716	0.0456563	-2.29647	0.106517	-0.376039	-1.43651	0.965081	0.731202	-0.779513	-0.364955	-0.700651	0.138705	0.123751	-0.056825	1.11647	0.148954	-0.131162	-0.52475	0.824574	0.046021
1558685_a_at	-0.317545	0.683336	1.11285	0.373869	0.134032	0.302142	0.843674	0.586461	-0.603384	-1.29459	0.264486	-0.468771	-0.25044	0.242913	-1.12071	0.391912	0.205396	0.88701	0.758283	-0.0466748	0.0426347	0.640238	-0.218585	0.91691	0.789759	0.085884	-0.712145	1.30597	-0.317057
1558693_s_at	-0.610998	0.271925	0.262191	-0.264156	0.352757	-0.469808	-0.277361	-0.642786	-0.744497	-0.401474	0.171456	0.92823	-0.0987938	0.292427	0.775522	-0.104813	0.0159885	-0.377912	-0.463536	0.038699	0.0254777	-0.379964	0.0436046	-0.368431	-1.16786	-0.345193	0.102568	-0.726726	-0.899458
1558698_at	-0.261278	0.598918	-0.144365	1.68482	0.270446	-0.105315	-0.256161	0.406693	-0.189463	0.277686	0.0365731	0.791077	-0.0852394	0.276377	0.685276	0.0373924	-0.0313985	0.311248	0.0232484	-0.0538466	-0.0078704	0.0210029	-0.0166678	-0.0312151	-0.0417658	0.0058184	0.0337942	0.128714	0.0334108
1558700_s_at	0.0831524	-0.00516234	-0.498167	-0.656614	-0.047422	0.300744	-0.47852	0.0549185	-0.457686	1.00716	0.0369534	0.84299	-0.210125	-0.278856	0.0374218	-0.282939	0.259667	0.148065	-0.289078	0.303113	-0.206513	-0.045011	-0.91524	-0.210218	-0.0877733	-0.0893173	-1.70977	0.210277	0.364121
1558711_at	0.127929	0.00972775	0.0385253	-0.215205	-0.192945	-0.411808	-0.3664	-0.140559	-0.651922	-0.360963	-0.130699	-1.75941	0.36951	-0.496821	-0.399877	-0.0980046	1.62988	-0.760845	0.129076	-0.244091	0.494787	-0.0038717	-0.432472	0.288571	0.0039699	-0.157898	-0.181344	0.739501	-0.108645
1558722_at	0.854198	-0.684839	1.09618	0.0723158	0.239993	0.492036	0.035573	0.19183	-0.44007	0.787866	-0.0554211	-0.336799	1.10506	-0.471884	-0.138457	-0.0566085	-0.415514	-0.0430542	-0.350724	-0.464012	-0.620425	-0.0194816	0.33136	0.395634	-0.112086	-0.038398	-0.904235	0.0683498	0.710353
1558733_at	-0.0594483	-0.605912	-0.14575	-0.347143	0.0515578	0.128341	-0.383854	0.505233	0.659272	-0.187527	0.0176363	-0.543024	1.90932	-0.80752	-0.845099	1.18317	-0.118867	-0.426976	-0.736789	-0.214667	0.141264	-0.006923	0.785002	0.716466	0.577806	-0.384017	1.00217	-0.240506	0.197253
1558747_at	-0.120801	-2.15054	-1.84199	-0.357391	-2.13759	0.666229	0.139195	1.27436	2.01622	1.91983	0.520022	-1.87819	3.72683	-2.73208	-1.61643	0.885796	-0.163139	-0.996849	0.164399	-0.152019	0.566248	0.232328	0.271736	1.09845	0.634255	-0.539289	1.17312	0.18837	0.344161
1558761_a_at	-1.29999	0.49991	0.586368	0.439672	0.622139	-0.0532901	1.1219	0.0254836	0.66988	0.477891	1.45342	1.39899	-0.77471	1.13288	0.746537	0.640264	0.438951	0.433335	0.606302	0.330074	0.223741	0.486504	0.0599551	0.861226	0.72989	0.278822	0.353414	0.385398	0.54818
1558773_s_at	-0.00869201	0.0295111	-0.0273883	0.00280748	0.00628474	-0.0135596	-0.00875106	0.0115626	-0.0237659	-0.00350765	0.770338	-1.49109	0.161328	-0.00279457	-0.895314	-0.0019443	-0.0047107	-0.173888	0.0048962	0.006638	-0.0108385	-0.0126461	0.932251	-0.0092275	0.0019888	-0.0351645	0.0121348	0.0032845	0.0150755
1558807_at	1.82066	0.114508	0.0439507	0.00427764	-0.0742378	-0.0783722	-0.0107917	-0.294586	0.528026	-0.0132783	-0.00400888	0.014898	0.305097	-0.174571	0.0407568	0.48884	0.625741	-0.0806756	-0.0286694	-0.161138	-0.0109182	0.453032	0.39033	-0.0725313	0.0118784	0.104768	0.585592	0.0285595	-0.81038
1558882_at	-0.0558576	1.03723	-0.803532	0.255653	0.0718823	-0.0978295	0.0770851	0.379331	0.797282	0.398334	0.253286	0.0358864	0.234962	1.2872	1.01476	-0.502214	0.375235	0.658973	0.412447	1.20009	-0.325275	0.174982	-0.0109434	-0.096723	-0.215737	-0.070992	-0.0580108	0.560418	0.855718
1558893_a_at	-0.0415532	1.22757	-1.17795	-0.0824038	0.054797	-1.01853	0.0568266	0.311409	0.501404	-0.00279888	0.0174784	-0.0271031	-0.0459862	0.0411656	0.131848	0.12061	-0.0408666	0.495205	0.105902	0.0634234	0.129977	0.0482933	-0.0836852	-0.238804	-0.009079	-0.0130077	0.157809	0.192596	0.0941024
1558896_at	-1.26047	-0.909719	0.590043	0.620049	1.15411	-1.01624	0.00353713	0.587392	0.273434	1.02377	1.47089	-0.565539	-2.41189	2.7116	2.12216	0.139591	0.226556	-0.0332483	0.0649095	-0.0018308	-0.015312	-0.611898	0.449775	-0.347687	0.0026736	-0.249107	-0.0619535	-1.18939	0.0022561
1558924_s_at	-0.509908	-0.965156	-1.09924	-0.819832	-1.36402	0.507127	0.42283	1.80028	1.87282	0.856654	1.02506	-2.86201	3.89374	-1.59548	-1.22691	2.12356	0.573799	-0.625162	-0.2892	-0.458941	0.336551	0.374002	1.20904	1.00369	0.792669	0.259711	1.74635	0.237617	1.11404
1558938_at	0.206333	-0.413197	0.51376	-0.1255	0.146751	-0.390896	0.0697177	-0.382736	0.430962	0.670502	-0.947851	-1.02685	-0.583054	-0.624301	-1.83944	1.10078	-1.0269	-0.137812	-0.0262235	-0.444863	0.551805	0.327608	-0.332995	-0.0289025	0.579888	0.279444	1.60572	0.0151297	0.0894241
1558942_at	0.168513	0.693648	0.263773	0.151665	0.00115127	-0.613541	0.171726	0.371256	-0.0610653	0.425756	0.0143906	0.0958054	-0.56498	0.9218	0.13118	0.079088	-0.648848	0.352639	0.770184	0.293781	0.350113	0.240961	-0.677052	-0.152268	0.025558	0.068509	-0.994415	1.25294	-0.062748
1558956_s_at	0.298069	-0.584166	0.572505	1.10459	-0.891705	0.0667202	0.0110483	-0.132495	0.607779	1.31155	-0.0510047	-0.153204	-0.601609	0.95962	0.393064	-0.196229	0.228123	0.22612	-0.411686	-0.046982	-0.072852	0.002452	-1.31066	0.061244	-0.891088	-0.325428	-1.83997	0.688651	0.205361
1558969_a_at	-0.541249	-0.447131	-0.688143	-0.151387	-0.194413	-0.703305	0.0249102	0.197111	0.411407	-0.646621	-0.112769	-0.0246641	0.261566	-0.789583	-0.0473904	0.167387	0.39277	0.563442	0.0731589	-0.0908442	0.355229	-0.322439	-0.498795	-0.180087	0.0509775	0.0931975	-0.843993	0.944095	0.034363
1559000_at	-1.86282	-1.28959	0.372775	-0.633093	0.310278	0.234715	-0.774153	-0.660909	0.597303	1.4613	0.231735	1.16207	0.202316	0.383561	-0.104797	-0.0599356	-0.529587	0.009458	0.05325	0.130215	-0.675533	-0.334751	-0.369856	-0.0379619	0.115576	0.123857	0.0520749	0.264767	0.199708
1559005_s_at	-0.623587	0.442818	1.65547	-0.502099	0.492698	0.771715	1.46346	0.604799	-0.094036	-0.216873	0.583996	0.5414	0.592987	0.0876539	1.22374	0.483394	0.804357	0.752277	1.3345	0.400767	0.376103	0.62015	0.542244	-0.0051597	0.752686	0.49115	-0.803218	1.87974	1.03437
1559036_at	-0.00347371	0.176497	-0.196044	0.00996185	0.0666098	-0.470923	1.22457	-0.932049	0.239084	-0.285742	-0.168242	0.558481	0.40125	0.231545	0.0875416	-0.449338	1.2476	-0.29328	-0.691511	-0.802245	1.00355	-0.291154	-0.304926	-0.126815	-0.556253	0.281234	-0.070942	0.072282	-0.124364
1559136_s_at	-0.0426394	0.806899	0.418942	-0.341051	0.00696289	-0.0524674	-0.0835275	-0.321332	0.123674	-0.408363	0.304275	-0.842435	-0.573768	-0.205629	0.205098	0.0138147	0.0131015	0.0221527	0.0755754	-0.790687	0.0557781	0.0039776	0.0087393	-0.437764	0.0326774	0.280767	0.0111523	0.0574796	0.166507
1559201_a_at	0.0322716	0.295678	0.0727107	-0.147877	-0.0660876	0.55741	0.957416	0.118062	0.306537	-0.0708925	0.931953	0.387735	-0.194977	-0.851932	0.0740949	0.585606	0.802652	-0.549583	0.317423	-0.780447	0.0184841	0.189707	0.0992348	0.303034	-0.0725154	-0.217603	0.344339	0.278245	-0.211403
1559218_s_at	-0.0106839	0.0931443	0.583496	0.781972	-1.01608	0.778639	0.00608538	0.00495614	0.306841	0.00183176	0.01379	-0.345093	0.303764	0.0173332	0.018757	-0.0046191	-0.0016833	0.0139036	-0.0009343	0.474855	-0.0241399	0.0042243	-0.0065701	-0.0087579	0.107799	0.0021358	0.0164748	0.0110834	0.0161767
1559239_s_at	0.363976	-0.232769	-0.0793557	0.180468	0.165662	-0.244172	0.124577	0.0536987	-1.01999	-1.71235	0.143193	-0.466062	-0.289498	-1.45202	-0.647114	0.0092745	-1.15159	0.0635108	0.805636	-0.845743	-0.0154746	-0.0075951	-0.0121055	-0.110495	-0.144774	0.0496104	0.960262	0.790973	-0.279341
1559266_s_at	-1.56824	0.187564	-0.0753245	-0.501659	-0.0492201	-0.0559755	0.162094	-1.07077	-1.46934	-1.58318	0.179114	0.237323	-0.0819889	-0.283194	-0.784193	-0.0109414	-0.12016	-0.712277	0.123716	0.0425778	-0.280869	-1.40616	-0.312793	-0.163553	-0.277974	0.922755	-0.437931	-1.05598	-1.4051
1559343_at	-1.61353	0.0804192	0.317712	-0.019156	0.119064	-0.0504867	-1	-0.0703321	-0.598165	0.218217	-0.339553	0.115406	0.282061	-0.983279	-0.854104	-1.22559	-0.0155103	0.606757	-0.191376	-0.0347265	-0.0086325	0.0479319	-0.131489	-0.026808	-0.172699	0.783184	-0.195439	0.0150371	0.0239379
1559382_at	-0.0782734	-1.50607	-0.526816	0.50688	-0.625898	-0.406745	0.145028	0.0819067	1.25376	2.10627	-0.245837	0.283667	0.578326	-0.553631	0.080623	-0.838978	0.387217	1.78971	1.14582	0.720138	-0.113068	0.135008	-0.0407594	-0.016977	-0.557452	-0.189933	0.0593414	-1.19122	-0.952091
1559388_a_at	-0.349477	-0.00267639	0.759566	1.19538	1.07976	0.903966	-0.111325	1.12175	0.944209	-0.744551	0.278477	-0.795982	-0.217549	1.1065	-0.249443	-0.191758	-0.0048451	-0.339546	0.640176	0.516495	-0.0555941	0.112339	0.407235	-0.0974559	0.999244	-0.258415	0.866615	0.0037066	-0.0195971
1559397_s_at	-0.0587584	1.6944	0.286333	0.602379	0.764755	0.153935	0.158765	-0.256363	0.962757	2.2561	-0.161788	0.669169	0.344731	0.801305	0.81671	-0.23469	-0.252586	-0.173379	0.166999	0.277058	0.266514	-0.319802	-0.651916	0.135866	0.147831	0.0945994	0.786734	-0.364329	0.785561
1559399_s_at	-0.325352	0.813799	0.18249	-0.0374974	0.0868153	-0.280669	-0.159495	-0.721399	-0.132552	0.646571	0.0645111	1.7224	-0.0721423	-0.187248	0.318105	0.125555	-0.065863	-0.134203	-0.055634	-0.043314	0.122947	-0.10099	0.39764	-0.282856	-0.39312	-0.147716	0.59615	-0.511759	-0.379073
1559477_s_at	-0.271612	0.109834	-0.346278	-0.185109	-0.326685	-0.112469	0.394453	-0.863995	-0.59123	-0.276439	0.0538492	0.105292	-0.320087	-1.15977	-2.32645	-0.0043697	0.0309941	0.100723	-0.002312	-0.243087	0.0121217	-0.0118899	0.0075917	-0.0290726	-0.230497	0.0051786	0.0403964	-0.361104	-1.04455
1559501_at	0.910352	-1.04429	-0.768075	-0.0109071	-0.159969	0.0801338	-1.1443	-1.43786	-1.28385	-0.017292	-1.27727	-0.379618	0.13613	0.0246691	0.104388	0.0531146	-0.31554	0.260399	-0.221245	0.0247343	0.142836	-0.246424	0.005447	-0.0716989	-0.430681	-0.012629	-0.278005	0.0072882	0.0295565
1559517_a_at	0.568519	-1.14482	0.688163	0.14491	-1.7502	0.427823	-0.0245866	0.0596768	0.00506431	0.735581	0.00168342	0.194369	0.0993279	-0.0446163	0.0355958	-0.157245	-0.419126	0.04615	0.208506	0.255426	-0.0114558	0.012099	0.405997	-0.858593	-0.714596	0.0996577	0.550057	0.0883867	0.0372899
1559530_at	-0.356337	0.617878	1.51832	2.09083	-0.893366	0.546719	0.724784	0.961556	0.705908	0.389458	1.22991	0.691057	0.0138014	2.41288	0.0951733	-0.126776	0.0309813	0.504191	-0.139925	0.088109	0.0193088	-0.011821	0.138458	0.119938	0.251642	0.27744	0.230962	0.289378	0.0192962
1559534_at	-0.00873305	0.213575	-0.698326	0.140232	0.0686494	-0.319524	0.22058	0.320193	0.178177	-1.24574	-0.0797316	-0.109572	-0.00877021	-0.889141	-0.531881	0.95153	0.204965	0.0450058	0.0985058	0.137511	-0.145167	0.0135377	-0.0916526	-0.126135	-0.131674	0.237469	0.128794	0.27118	0.399
1559590_at	-0.27152	0.801046	0.224238	0.350929	0.309929	-0.521109	-0.327236	-0.493376	-0.759583	-1.52177	0.0269458	-0.310101	-0.977974	-0.284944	-0.52042	0.429974	0.0916435	-0.488645	0.124624	0.0516823	-0.23201	0.3935	0.820506	0.950062	0.661734	0.473263	0.399415	-0.742387	-0.630392
1559591_s_at	-0.239495	0.322814	0.0124159	0.387263	0.234273	-0.0081029	-0.309026	0.0783228	-0.646579	-1.59942	-0.0491259	-0.216956	-0.993335	-0.578567	-0.294518	0.128998	0.339156	-0.034279	0.550859	-0.477036	0.441329	0.382312	0.679837	0.936206	0.228172	0.762866	0.458191	-0.739302	-0.885729
1559623_at	-0.12306	-0.0350274	0.0418477	0.241489	-0.17355	0.254346	-0.399594	-0.225397	-3.29693	-2.55647	0.214713	-0.655758	0.874187	-1.40224	-2.49012	-0.170767	0.0223951	1.27189	-0.301757	-2.02953	-0.663504	-0.475009	1.08981	1.02115	0.0030038	0.937738	-0.607659	-0.466985	-1.39936
1559631_at	-0.0143143	0.111612	-0.150436	0.00588722	0.00868573	-0.126584	0.000435859	0.0478285	0.00722828	0.0176668	-0.0032564	-0.0761177	-0.022406	0.0460639	0.0575688	0.0110896	-0.0354927	0.114811	-0.0010181	0.193148	0.80532	0.164888	0.0162058	1.88407	2.1348	0.0624642	0.11468	0.940529	1.11984
1559681_a_at	-0.599986	-0.130019	-0.341443	0.288874	-0.128114	1.31881	0.407665	-0.0858993	0.361218	1.02091	0.161388	0.360891	1.83726	0.868716	0.605034	-0.0341917	-0.373199	0.702008	-0.206141	1.10297	-0.0234029	-0.0961885	0.506107	-0.0627816	0.240857	-0.0336076	0.137775	-0.0913335	0.759025
1559705_s_at	0.308467	0.461409	0.298415	-0.5619	0.0562167	-0.0133059	0.368828	-0.0877951	-0.368574	-0.964794	0.0835121	-0.988109	0.0341542	-0.155741	0.113976	0.501764	0.795212	0.544916	-0.557169	-0.773482	0.368759	-0.514086	0.295046	-0.299058	-0.522193	0.0016717	0.130829	-0.0013047	-0.86099
1559822_s_at	-0.245829	-0.203647	0.440099	-0.355723	0.182065	0.849508	0.626456	0.797872	0.622855	0.232306	0.505248	0.266591	0.433845	-0.546048	-0.733299	0.805831	-0.113239	-0.133946	0.191747	-0.264716	0.109175	-0.090074	0.825021	0.485686	0.532229	0.031082	0.533632	-0.321982	0.416246
1559883_s_at	0.0591861	0.135748	-0.234953	-0.0328509	0.00711379	0.622343	0.377884	-0.128881	-0.222237	-0.00130305	0.62224	-0.630059	3.03814	0.0314259	0.226716	1.30989	-0.16298	-1.08109	-0.790318	-0.468612	0.134333	-0.0459031	-0.026649	-0.0793357	-0.761464	-0.082429	-0.0767123	-0.435093	0.0289827
1559901_s_at	-0.237204	-0.0618798	-0.371463	-0.263669	-0.317925	-0.340493	0.37724	-0.929811	-1.67729	-0.72543	0.0832948	-0.134175	0.399204	-0.92196	-0.425874	-0.0482773	0.103042	0.147828	-0.470552	0.434856	-0.314071	0.16465	0.457609	-0.495325	-0.930121	0.18053	0.246284	-1.23186	-0.009557
1559954_s_at	1.01797	-1.28686	-0.665285	-0.411865	-0.961372	0.962953	-0.131347	0.297608	0.313129	0.745114	-0.311936	-1.72034	2.27487	-0.436112	-1.12367	1.28359	0.507548	-0.183876	0.194839	0.0365624	-0.443617	0.058703	0.771236	0.20284	0.865942	0.0124634	0.465444	-0.198187	0.143156
1559960_x_at	0.00868509	-0.2614	-0.105898	-0.169448	0.337152	-0.632219	0.63806	-0.00841649	0.899458	0.311432	-0.260648	0.0596927	0.321254	-0.280581	1.07762	0.008187	-0.0234647	0.098131	-0.444068	0.227225	-0.238525	0.0423903	0.0026776	0.954009	-0.0392086	0.0437594	-0.0408707	-0.368756	0.599587
1559977_a_at	-0.133761	0.281129	0.229366	0.00271804	0.00482862	0.386876	1.61284	1.04567	-1.61982	-0.116142	0.251577	-0.995965	-2.811	-0.966502	-2.33392	0.0039338	0.0131403	0.258032	1.17396	-1.46123	0.0401377	-0.0091572	-0.493599	0.0154228	0.0258081	0.0027512	0.47413	-0.0013426	-0.0007059
1560017_at	0.153108	-0.931894	-0.103123	0.583083	-1.55455	0.764354	0.850458	0.911362	2.1034	1.25266	1.19986	0.0214213	2.57065	-0.176484	0.051826	1.91024	0.412853	-1.07602	-0.740774	-0.854126	0.229461	0.201509	1.90435	-0.882524	0.723778	-0.0642146	0.123698	-0.239078	0.476525
1560020_at	-1.81156	-2.09957	0.23776	0.29167	-0.535562	-0.0393502	0.00209415	0.160851	0.2087	0.266639	-0.0103709	-0.365517	0.856372	0.373887	-0.391531	0.19712	0.104291	0.0954082	-0.0983591	0.118932	0.285623	0.0058743	-0.0010778	-0.0206895	0.0353852	-0.0260489	-0.501988	0.0318727	0.0564049
1560101_at	-0.878515	0.634459	0.743886	0.143959	0.0296044	0.671625	0.364331	-0.494089	0.238364	0.513551	1.1837	0.563362	-0.808553	1.09896	1.65835	0.0961413	0.0613992	1.05555	0.0863328	0.056567	-0.010927	-0.0011577	-0.122914	-0.214802	0.0209715	0.0983128	0.0383284	0.329835	0.084664
1560115_a_at	1.8274	-0.348903	0.06421	0.226324	0.00524662	0.225373	0.215584	0.87245	1.52955	-0.0078286	1.26456	-0.899225	0.892006	-0.531937	-0.233672	0.0142054	-0.0135365	0.168138	-0.344875	-0.0375432	-0.0066047	0.239902	-0.0040047	-0.0002082	-0.222061	0.0025111	0.0304584	0.0066559	-0.0219787
1560224_at	3.15083	0.0471329	-0.0550781	0.0020816	0.00473695	-0.045211	0.0419638	0.0124781	-0.00148594	-0.00208762	-1.19276	0.00535213	2.03533	0.0317946	0.0430238	-0.0019781	-0.0118251	0.0065178	-0.001415	0.0083268	-0.0164595	-0.0001299	-0.0081337	-0.0233434	0.0066357	0.0024214	0.0439885	0.0819915	0.0741668
1560540_x_at	-0.126452	1.47239	-1.21533	-0.0580355	0.0679107	-0.971871	0.170213	0.440408	0.510453	0.0162723	0.0144169	-0.00777801	-0.00990309	0.00657157	0.21655	0.161888	-0.116996	0.511242	0.189321	0.087389	0.164566	0.0549721	-0.102125	-0.208793	-0.007253	-0.0127976	0.182088	0.302994	0.146678
1560662_s_at	-0.306763	0.856918	-0.608444	0.00286559	0.345386	0.0405012	-0.0387089	0.223758	0.432573	0.696341	-0.320729	0.0609807	-0.224904	1.27418	0.0576085	0.100738	0.0103519	0.478457	0.0852037	0.0546436	-0.3996	-0.0672162	-0.0448324	-0.259185	0.0565185	0.138024	0.302366	0.0584748	0.147207
1560792_at	-0.0216594	0.863055	-0.360782	0.00638432	-0.014572	-0.389006	0.855505	-0.103323	0.496996	1.37299	0.57916	0.0433812	0.0105681	0.0535381	0.153313	0.0441735	-0.0224128	-0.290248	0.295452	0.00667	0.663385	-0.160822	0.2012	-0.0213454	-0.0761702	-0.361503	-0.44528	0.0580191	0.175645
1560916_a_at	0.102649	-0.41925	-0.077528	-0.163001	-0.378428	-0.528439	-0.454488	-0.611552	-0.159535	0.097462	0.0177944	0.0675231	1.13028	0.264217	0.369036	0.118337	-0.305968	-0.368457	-0.122886	0.188187	-0.469739	-0.055409	0.007004	-0.624397	-0.829369	-0.348418	0.293294	-1.01891	-0.215845
1561038_at	0.0428179	0.244393	-0.99814	-0.185662	0.24244	-0.117653	-0.215309	0.0669209	0.0858265	-0.0468617	0.0253871	0.0415928	0.0640198	0.304623	0.088448	0.031936	-0.022856	1.34546	0.0346064	0.0288194	0.0422729	0.137231	-0.191024	-0.0325647	-0.332442	-0.0032237	0.0534442	0.0467693	0.0348098
1561523_at	0.0127851	0.767023	-0.23282	-0.0347311	0.0242628	-0.320702	0.00324161	0.115075	0.0401456	-0.00423267	0.236098	0.0210803	0.0849154	0.0493167	0.0876092	0.784006	-0.0384442	0.120305	0.03834	-0.313622	0.0280164	-0.000967	0.565009	-0.0995221	0.030041	-0.341073	0.0631942	0.0499978	0.0727124
1561599_at	-0.0166592	0.0876656	-0.154561	0.00170979	0.00267639	-0.168506	-0.00315874	0.0168824	-0.00735945	-0.000977933	-0.00414113	0.0122367	-0.00977274	-1.44987	0.279949	-0.0112726	-0.094812	0.0151345	0.0283312	0.0229497	-0.013454	-0.0096167	0.147241	0.585523	1.23312	0.265317	0.96701	-0.774108	-0.599836
1561666_a_at	-0.409985	1.09972	-0.743255	0.517356	0.298863	0.30828	0.0227545	0.0027431	-0.447018	-0.738549	0.586059	0.755935	-0.962924	-0.679267	-0.998414	0.281494	0.0407013	-0.286399	-0.24557	-0.549791	-0.341784	0.228919	0.133464	0.392206	0.206787	0.644665	0.367116	-0.927224	-0.576723
1561908_a_at	0.0322565	-0.420888	-0.0855362	-1.08683	-0.629606	0.837797	0.0887888	0.131712	-0.273095	-0.358207	-0.349156	0.673764	0.805745	0.57395	1.4972	-0.220928	-0.0101144	0.0742349	-0.0132458	0.0202536	0.263281	-0.0231979	0.0286	-0.0703301	0.0247439	0.114521	0.688926	-0.112712	0.0219493
1562012_at	0.195257	0.714077	0.630828	0.91671	0.489163	-0.401078	0.746721	-0.307392	-0.490963	-0.434346	0.0655356	1.98146	-1.29109	0.974054	1.02349	-0.626092	-0.665609	-0.160206	0.234146	-0.177399	0.0300613	0.0865827	0.0367248	-0.0669048	0.24264	-0.277738	0.0697518	0.131696	-0.147586
1562013_a_at	-0.0294943	0.136106	-0.0647681	-0.267722	-0.776093	0.422449	1.01591	-0.551011	-0.646126	-0.912021	0.070608	0.472104	0.0970817	-0.0414613	-0.461808	0.132594	0.130445	-0.742127	-0.0824322	-0.871704	-0.0136954	-0.0328341	-0.970504	0.0521324	0.205193	-0.0736417	-0.509233	0.217923	0.0024605
1562022_s_at	0.388446	0.496041	0.549041	-0.722069	0.764695	-0.14207	0.199233	0.430579	0.143673	0.793151	-0.650348	-0.619683	1.05683	-0.268811	-0.043679	0.179582	-0.0495706	0.0846853	0.449954	-0.079658	0.419941	0.484668	-0.166187	-0.443761	-0.0386003	-0.810073	-0.310413	0.109964	0.0300034
1562337_at	0.199864	-1.53653	-0.598499	-0.852987	-0.975276	0.912724	-0.0924254	-0.293202	-1.46739	-1.15981	-0.00392852	0.204976	-0.00104053	0.350219	-0.954224	-0.0046921	0.0304787	-0.0467757	-0.0012963	0.0124383	0.0665324	0.0014146	-0.123914	-0.0219426	0.083513	0.025069	0.0132129	0.123069	0.20799
1562472_at	-0.801141	0.0669126	-0.0586019	0.00633082	-0.514122	0.611271	-0.0173277	0.0292606	0.66906	3.42328	-0.00318719	-0.0268171	-0.00740478	0.044646	1.272	-0.882086	-0.612856	-0.352982	-0.159467	1.5436	0.985179	0.647478	0.0644743	1.34492	0.725309	-0.297371	0.398673	1.4324	2.54433
1562675_at	-0.511689	0.0198804	-0.375593	1.18811	1.02794	-0.0308448	-0.0103638	-0.0207963	1.04366	0.790953	-0.00425903	0.208336	0.106226	0.0341868	0.878413	0.296126	0.135014	-0.102193	-0.0069078	0.097217	0.187105	0.0401006	0.085856	0.0026643	1.45189	0.179551	0.23984	0.455875	0.311936
1562799_at	-0.417512	0.20933	-0.430335	0.033375	-0.12776	-0.787667	-0.0109468	-0.0622112	0.212629	-0.0313771	0.260837	-0.333991	-0.556348	0.459491	-0.207142	0.13201	-0.0362647	0.226094	0.0564177	0.0199192	0.0438239	0.0242497	-0.0003383	-0.113798	-0.0132204	-0.0925794	0.787903	-0.0190839	-0.0172844
1562836_at	-1.21319	-0.694874	0.368285	0.0217291	-0.301906	1.48041	0.747161	0.974412	-0.252895	-0.588939	-0.228907	0.548197	-0.491393	-0.819395	-0.0925119	0.642911	0.10981	-0.271853	-0.997396	-0.611842	-0.283821	-0.215944	-1.12625	0.120663	0.154346	1.45013	-0.373178	0.405568	0.0480442
1562904_s_at	0.0412516	-0.552527	-0.610641	0.0780134	-1.18011	-0.0675173	0.395929	-0.148959	0.998762	0.338521	-0.214917	-0.280212	-0.0899891	0.606457	-0.596429	-1.04686	-0.0051115	0.0990755	-0.0052353	-0.0675876	-0.486555	-0.0207794	0.0036947	0.0006065	-0.0050576	-0.156586	0.234469	-0.303443	0.026056
1562966_at	0.93008	-0.311551	1.45384	0.643772	0.184274	0.456366	0.164826	0.151171	1.35688	1.26832	0.519339	-1.66387	0.889471	0.15852	-0.0540719	0.0273295	-0.0231075	0.172041	0.743364	-0.0093737	-0.409247	-0.0125422	-0.0123456	-0.0178785	0.405117	0.414799	-0.159983	0.0469546	0.0453029
1563182_at	-0.0116881	0.125054	-0.0824953	-0.114111	0.0390021	-0.117327	0.238102	-0.0279191	-1.33185	-0.0402786	-0.159802	-0.0821525	-0.387023	0.321771	0.0505429	-0.0008307	1.4868	0.885129	-0.598463	-0.529854	0.0178289	-0.0528054	0.0303911	0.351473	0.57139	-0.0266917	0.0260853	0.411316	-0.0674215
1563253_s_at	0.990228	0.366924	-0.270786	-0.803936	-0.804737	0.77126	-0.24271	0.465754	-0.746141	-0.228535	-0.369048	-1.24884	1.70363	-0.951764	-0.651711	0.0036735	-0.140416	0.195895	0.00604	0.0055624	-0.012655	-0.0221109	-0.0018656	0.138432	-0.0278217	-0.0044251	0.0103426	0.39529	0.380545
1563318_s_at	0.42033	0.968315	1.62089	-0.103153	0.828021	1.0158	0.132382	-0.279827	-0.97627	-0.248506	0.336249	-0.45093	0.651783	0.461291	0.775286	0.277682	-0.460201	0.237677	0.665163	0.831355	0.316605	-0.20467	0.448852	0.997876	1.05513	-1.26547	-0.403053	0.990862	-0.220011
1563321_s_at	-0.766568	0.116426	0.399258	0.624234	-0.16667	0.767277	0.331994	0.700146	0.969037	0.484266	-0.00700707	0.271056	0.356678	-0.305898	-0.301909	0.674891	-0.50466	0.238789	0.0940542	-0.104976	-0.348033	0.19463	0.89695	0.474543	0.0437569	0.119707	-0.0782916	-0.481502	0.052183
1563357_at	-0.0161399	1.03254	-0.661017	-0.117933	0.955828	0.267777	0.289025	1.06938	1.08456	0.296318	0.522799	0.769617	-0.661586	0.835983	1.18965	1.07144	0.0130427	0.653111	0.212719	0.319227	0.41489	0.058502	-0.600596	-0.447196	-0.0340998	-0.032672	-0.0497944	0.284619	0.38804
1563431_x_at	-0.537593	0.0100518	-1.03403	-0.117853	0.0698689	0.368807	0.402842	0.175099	-0.0195402	0.00217472	-0.459883	0.752357	-0.928904	0.0116205	-0.247244	0.217992	0.185937	0.290766	-0.197442	-0.409136	-0.039119	-0.195333	0.76624	0.004639	0.007738	0.43997	-0.243828	0.091471	-0.239356
1563475_s_at	-0.0223125	0.547533	-0.0811011	0.0428033	-0.115133	0.0484951	0.0368851	0.160374	-1.33866	-1.54305	0.0221598	-0.613054	-0.414937	-0.510849	-0.949392	0.182205	-0.0595091	0.0928418	-0.998631	-1.84887	0.0324667	-0.0485835	0.17598	-0.063672	0.531785	-0.842665	-0.165749	0.146904	-0.414771
1563549_a_at	-0.909896	0.228624	0.407452	1.00736	0.701617	-0.164533	-0.00727439	0.111714	0.019395	0.981615	-0.281008	0.00465974	-1.19297	1.42179	0.253763	-0.014792	0.0017004	0.0086136	-0.0025514	0.338397	-0.219876	0.117898	0.529454	0.361535	0.888411	0.0505819	0.903631	0.061645	0.0132489
1563658_a_at	0.703813	0.039325	0.528049	0.00167568	-0.875078	-0.00665368	-0.0464456	-0.371741	-0.939065	-1.62163	0.374855	-0.000899476	-0.0179299	0.0818648	0.290097	0.344487	0.0055694	0.251635	-0.25733	0.261356	1.01148	1.61635	0.445726	0.759155	0.655421	0.840708	0.466418	-0.0949958	-0.437073
1563792_at	-0.554422	0.733502	0.966011	-0.0773888	-0.0987115	1.11505	1.50115	0.22919	0.00531612	-0.779844	-0.109239	0.384382	-1.26783	0.667968	1.26534	-0.008179	-0.745236	-0.986094	0.418832	0.108819	0.186663	-0.0073009	0.348942	0.82773	0.883919	0.003108	1.15751	0.873516	-1.2329
1563874_at	-1.7987	-0.594436	-0.134026	-0.655771	-3.0304	1.20028	0.618577	-0.0230337	-0.52915	-2.96458	-0.53981	-1.82866	2.63345	-3.09667	-2.05996	-0.020222	0.565085	0.0227875	-0.368984	-0.136989	0.184456	-0.016036	0.555096	-0.113548	-0.004826	0.190802	1.99741	0.0042687	-0.693833
1563947_a_at	0.355326	-0.200245	-0.430352	0.375062	-1.68038	0.732902	0.582442	1.46982	0.962124	0.72818	0.722682	-1.90206	2.16763	-0.955475	-2.04275	0.055768	0.0127263	-0.164719	-0.194249	0.0785999	0.177212	0.364811	0.071929	-0.0489407	0.0881944	0.672527	-0.136092	-0.248417	-0.0772874
1564002_a_at	-0.33093	-0.958356	-0.0936815	-0.380304	-0.00520066	-0.0113026	-0.166342	0.0307107	0.512708	1.34097	-0.20075	-1.00745	0.377267	0.0412793	0.031041	1.0598	-1.0417	-0.847116	-0.756514	-0.477512	0.29822	-0.458419	0.109252	0.484438	0.592106	0.107409	0.129019	0.24416	0.47006
1564027_a_at	0.33848	-0.815187	0.545389	-0.267533	0.514979	-1.41552	-0.363047	0.749005	0.543406	0.418582	-0.0802418	-0.122391	1.32876	0.418736	0.40784	0.804886	0.0620203	-0.422878	0.138053	0.0100656	-0.344148	-0.002229	0.162817	-0.0007674	0.007463	-0.280377	-0.0691048	-0.0059986	0.194701
1564028_s_at	-1.41144	-0.622216	-0.166414	-0.0591373	0.00465342	-0.048809	-0.0102388	-0.127341	0.0174338	-0.0027943	-0.0156652	0.00558103	-0.0227638	0.0511558	0.802427	0.0021546	0.189578	0.942307	0.005308	0.919362	0.0221727	0.0005767	-0.0430994	0.023934	-0.0333385	-0.0013144	0.0182632	0.0281846	0.0538915
1564031_a_at	0.124105	-0.841168	0.357857	0.145724	0.63807	0.228125	-0.00484846	0.865271	0.821818	0.46248	-0.123021	0.451701	1.40357	0.820821	0.119861	0.0134244	0.256494	-0.204254	0.305429	0.10256	-0.010084	0.23135	1.00829	0.17154	-0.282587	0.264709	-0.118661	0.189135	0.243981
1564053_a_at	1.05277	-1.09251	-0.0364421	-0.544663	-0.490536	0.258614	-0.289167	-0.311524	-0.712621	-0.075102	-0.103224	-1.01676	1.51212	-0.360906	-0.628074	0.571832	0.38901	-0.438047	-0.0693113	-0.024343	-0.294617	0.336903	0.153586	-0.676677	0.214484	0.0885501	-0.822197	-0.032475	0.201598
1564224_x_at	-0.274094	-0.00406967	0.433	-0.0605846	-0.506162	0.0754677	-0.841968	0.107333	-0.123211	-1.22528	-0.0923015	-1.21611	-0.297444	1.19381	0.158852	4.08e-05	0.666502	-0.185357	0.0012038	0.17497	-0.312048	-0.226373	-0.0145815	0.331987	-0.0044307	0.0100944	0.210972	0.0884252	0.0120198
1564272_a_at	-0.020704	0.996417	-0.651185	0.102866	0.0429319	-0.99009	0.0726568	0.288905	0.221203	0.000794829	-0.0114122	0.0112064	-0.00209121	0.0864953	0.131093	0.0740959	-0.0679951	0.270995	0.118639	0.0527585	0.0517879	0.0491975	-0.0585312	-0.110811	-0.0310932	0.0590198	0.124194	0.115184	0.118508
1564276_at	-0.143354	0.375957	-0.430868	-0.109612	0.0390857	-0.964734	-0.205199	0.160539	0.112809	0.403379	-0.33567	0.00144935	-0.279867	-0.041317	0.254208	0.51912	-0.0340164	0.174457	-0.180493	0.124483	-0.900693	-0.0292414	-0.453228	-0.0367275	-0.0923384	0.18226	0.108013	0.10079	0.0842583
1564385_at	-0.739842	0.928871	-0.017128	0.00281665	0.00750005	0.00203287	0.386921	0.0728331	-0.0468471	-0.0598863	0.0541208	0.716486	0.278206	-0.323384	-0.889933	-0.0030842	0.0788913	-1.09922	-0.419012	-0.217324	-0.0141832	-0.0132899	0.0052101	-0.0047098	-0.0021658	0.0029828	0.0050628	0.0014035	-0.271894
1564423_a_at	1.17306	0.683176	1.79569	0.544919	-1.00627	1.09466	0.72496	0.919858	-0.139523	-0.954012	0.105246	-2.21327	1.57614	0.568384	-0.741609	-0.165974	0.992085	1.38577	0.548215	-0.424322	0.309193	0.183583	1.4656	1.01811	0.457276	-0.0648138	0.0263253	0.807652	0.603748
1564637_a_at	0.0758317	-0.217789	-0.0295662	-0.0315362	0.188759	0.646812	-0.220775	-0.495382	0.260689	0.676608	0.374645	1.2634	0.368481	0.268968	0.471996	-0.150518	0.071526	-0.59284	-0.246768	-0.476396	-0.447448	-0.30843	-1.3226	-0.264466	-1.29511	0.079571	-1.59384	1.20434	-0.150233
1564706_s_at	0.820792	2.9005	0.868556	-1.94734	0.111352	1.04739	1.25684	-0.203075	-3.79246	-5.2231	0.725996	-1.34644	-1.07252	-2.71517	-1.62895	1.62601	1.28239	0.934294	-0.864762	-1.31074	0.704944	1.43375	0.951268	1.81011	0.921883	0.700347	1.02405	-0.0148275	-0.869475
1564746_at	0.586322	0.331394	0.471747	0.808972	-0.792308	-0.317564	-0.812652	-0.470603	-0.0813723	-0.678287	0.291656	-0.154527	2.39717	0.312417	-0.270127	0.166059	-0.272226	-0.411616	0.642226	0.0981596	-0.17193	0.29261	0.312104	-0.0698144	-0.0592532	0.0189723	1.04698	-0.54659	0.22909
1565254_s_at	0.884834	0.244993	-0.0600756	-0.000316	0.00189828	-0.0399301	-0.0238831	0.0622753	-0.00413152	-0.0185702	-0.00600926	-0.1459	1.03397	0.0285121	0.0345113	-0.0167273	-0.158104	-0.386192	-0.0686984	0.0207169	0.010227	0.006295	-0.0054454	-0.287594	-0.283552	-0.0196966	0.571792	-0.1435	0.0311665
1565269_s_at	0.445469	-0.908499	-0.19475	-0.834881	0.0843021	-0.0133027	-0.438182	-0.433089	0.0381246	0.20441	-0.502446	-0.74022	1.17353	-0.420635	0.140272	0.201731	-0.142256	0.0975771	-0.174931	-0.0010384	-0.35067	-0.186664	0.559551	-0.311915	0.117784	-0.382149	0.48383	-0.967547	0.708158
1565436_s_at	0.195858	-0.471626	-0.0503074	0.00496711	-0.297136	0.0732948	0.0138082	0.0359112	0.0614111	0.0506802	-0.00174254	0.0295184	0.038426	-0.086892	0.0155638	0.441335	0.282953	-0.19158	-0.768654	-0.022355	0.0082274	0.168642	-0.231027	-0.0702457	0.258734	-0.191496	1.24873	-0.418086	-0.157101
1565483_at	-0.00621661	0.0177784	-0.0190912	0.00313678	0.000445482	-0.00934074	-0.00938124	0.00625124	-0.0191975	0.00178883	-0.00445414	0.00716424	-0.00670087	-0.00623773	0.0229468	-0.0045012	-0.331338	-0.8003	-0.590008	0.0055628	-0.0020288	-0.0039176	-0.002177	-0.809835	-0.659373	1.00366	0.0243444	0.0145273	-0.438838
1565717_s_at	4.24668	-1.39263	-1.99142	0.30382	-2.17502	-0.141649	0.274905	0.296468	1.06826	0.671228	0.185369	-4.27411	6.67738	-2.30821	-2.35799	0.399573	0.162555	-0.531957	0.003153	0.611029	0.444018	-0.238653	-0.478482	0.0830715	0.685935	-0.265929	0.452425	-1.40316	0.216987
1565823_at	-1.02387	-0.323331	-0.788168	0.308837	0.491515	0.177351	0.516291	0.208315	0.424527	1.09074	-0.736029	1.65333	-0.461405	0.23132	1.37399	-0.0717702	-0.139782	0.180353	-0.0144148	-0.120561	-0.4521	-0.0076237	0.151364	-0.325196	0.0402194	-0.107237	-0.215634	0.0048709	0.644537
1565939_at	-0.00718501	0.106739	-0.124569	-0.0308347	0.0260207	-0.0918022	0.00176888	0.055733	0.476844	1.29499	-0.00428577	0.0634683	-0.00884593	0.0475198	0.0759297	1.03917	-0.180848	0.0632286	-0.0411578	0.600901	0.934036	0.710666	0.347975	0.166861	0.333143	0.969692	-0.135963	0.760489	0.495174
1565951_s_at	-0.125255	-0.293643	-1.00128	-0.780764	-1.03934	-0.109764	0.0404191	0.297616	0.221705	0.0453092	0.0193507	0.435583	0.375475	0.0632872	0.246989	-0.388614	-0.504687	-0.26113	-0.016336	-0.0011137	-0.467515	0.533588	-0.447872	-0.74684	-0.0282828	-0.235281	-1.1247	-0.108774	-0.695613
1566084_at	-0.276135	0.0831141	1.08201	0.166636	-0.320196	-0.292687	-0.147061	0.388764	0.00755577	-0.00155294	-0.428847	0.317567	-0.558944	0.428389	-0.754023	-0.0398383	0.482074	-0.477614	-0.358943	-0.286275	-0.257292	-0.289111	-0.841443	-0.222839	-0.0924336	0.0810805	-0.709939	1.778	0.704082
1566303_s_at	-1.21357	0.792798	1.12915	0.826596	1.25367	0.547382	0.0604339	0.133726	0.411185	2.27658	0.231848	1.86385	-1.3387	0.539808	0.989969	0.187307	-0.246344	0.17311	0.478725	0.540719	0.253138	0.28568	0.823683	0.101378	0.981805	0.187329	0.61708	-0.336915	0.973861
1566324_a_at	-0.0109507	0.0691174	-0.148558	-0.0121276	0.0015492	-0.136514	0.185426	0.0827404	-0.411379	-0.509115	-0.0119775	-1.49596	-0.0710515	-3.1493	-1.88796	0.0273862	0.349189	-1.38221	0.0827908	-0.416218	-0.004672	-0.0052243	-0.0067423	0.156362	0.0271253	-0.0003325	0.0468407	0.073396	-0.374677
1566342_at	-0.837632	1.07467	-3.76069	-1.0339	-2.09747	-1.62329	0.863325	1.27033	-0.636595	-1.81276	-0.69628	-3.42286	1.56314	-3.22632	-2.55418	1.48175	0.110279	0.943522	0.421698	0.667003	0.078763	-0.788713	0.224684	0.22467	0.536006	1.824	0.413855	0.656692	0.613243
1566472_s_at	0.647353	0.219589	0.210511	0.173431	0.343464	0.413053	0.138552	0.355691	0.781166	0.310239	0.0482614	-0.541902	1.02901	0.667011	0.877148	-0.041178	0.365547	0.315752	0.688416	0.72086	0.348082	0.399646	-0.078697	0.713762	0.988225	0.539546	0.208267	0.480006	0.489598
1567013_at	0.61818	-0.0852452	-0.0117167	0.327227	-0.720166	0.552963	0.606641	0.887258	0.964732	0.20549	0.0123824	-1.05999	1.34909	-0.189114	0.415188	1.23467	0.0204503	-0.0609216	0.157099	-0.388044	-0.0842955	-0.150896	0.456872	0.0645842	0.726132	0.19213	1.25484	-0.361751	0.462842
1567032_s_at	2.42017	-0.395907	-0.225494	0.106021	-1.47261	-0.114857	-0.582848	-0.941518	-0.650701	-0.430165	0.863626	-1.01496	0.156321	-0.776745	-0.0260247	0.0933649	-0.103956	-0.910063	-0.315868	0.0304718	0.178175	-0.0732133	-0.125483	0.0101464	0.436821	-0.229974	0.496892	0.0420244	0.0646491
1567080_s_at	-0.12391	0.536229	-0.465653	-0.515046	0.33578	-0.622704	-0.00617076	-0.233954	-0.0380157	-0.162249	0.633954	0.821394	0.505359	-0.0387817	0.580768	0.802703	0.466755	-0.100069	0.538079	0.307426	0.464749	-0.399105	-0.576888	-0.44587	-0.959603	-0.0958834	-0.332334	-0.932421	0.0371761
1567107_s_at	-0.638546	-1.82176	-1.23309	0.412705	-1.40873	-0.586245	-1.32066	0.958325	0.316542	0.626391	0.143039	0.646571	0.452523	0.0477364	0.141496	-0.0585967	-0.845761	-1.51256	-2.71049	-1.68616	-0.077262	-0.983985	-1.60659	-1.58894	-1.23232	-0.98544	-1.34384	-1.20532	-1.00288
1567213_at	-0.593267	-2.79196	-2.01224	-1.43114	-3.81536	-0.611053	-1.17199	-1.1277	-1.66231	-2.38612	-1.75757	-4.67189	2.70606	-4.65755	-4.10621	0.187484	-0.393467	0.0471924	0.13681	-0.247688	-0.0134902	-0.512203	0.472952	-0.0089186	-0.668822	0.0448742	0.011652	-0.0005677	-0.445072
1567246_at	-0.0762322	1.05199	-0.902995	0.0397678	0.106013	-0.821507	0.0992263	0.237451	0.313076	0.00686162	0.0106995	0.018406	-0.00544478	0.0543405	0.137664	0.11422	0.0155287	0.361538	0.0997355	0.0698917	0.057314	0.035578	-0.250271	-0.173896	0.116147	-0.00839	0.194168	0.11752	0.0694438
1567457_at	-0.500768	-1.41471	-1.28188	-0.102045	-1.02472	-0.650914	-0.171845	-0.784126	-0.0317935	0.19126	-0.423352	-0.271696	0.101405	-0.765793	-1.39974	0.182912	-0.223687	-0.0534382	0.0126908	0.0204229	-0.328277	-0.0151979	-0.452343	-0.103951	0.197646	-0.0155757	0.0171018	0.592147	0.0689137
1567458_s_at	0.0418017	-0.357483	0.112958	-0.0381479	0.240714	0.274115	-0.116319	-0.128034	0.216842	0.953439	0.0511677	0.520503	0.0935115	0.548682	0.103491	0.261976	0.163921	0.0925355	-0.171508	0.365476	-0.299247	-0.195591	-1.11566	-0.196991	-0.280292	0.126082	-1.42473	0.93411	0.305783
1567527_at	0.347627	0.196903	-0.17319	-0.183311	0.470976	0.43091	1.5595	0.781612	-0.414316	-0.345319	0.0132626	0.0632402	0.471993	0.298052	0.084584	0.0304688	-0.0884953	0.24632	0.119341	0.635023	0.0550392	-0.008888	-0.0009562	-0.0404564	0.062543	0.0057	-0.212782	1.32308	1.08231
1567628_at	0.0302909	0.065137	-0.0224379	-1.04807	0.577048	-0.271008	-0.830274	-0.740337	-2.9813	-2.58803	-0.0542594	1.54474	-1.24779	0.0262183	0.820856	0.0067139	-0.0024571	-0.0740654	-0.104181	0.0303376	-0.0125253	-0.0094298	0.0110423	0.331181	0.0372679	0.0036376	0.0095675	0.004802	0.0410906
1567906_at	-0.0752576	-0.135357	-0.0218313	-0.0536793	0.00148124	-0.00998903	-0.0028661	0.171371	-0.00762894	-0.635639	-0.074714	-0.000219956	-0.00214217	-0.0279468	-0.148906	-0.0008568	0.0794643	0.692313	0.0023231	-0.011313	-0.010832	-0.0063248	-1.28656	-0.0041074	-1.24211	0.0018598	-0.0444861	1.68385	0.306912
1568249_at	-0.0257817	0.43019	-0.79166	-0.0111693	0.020501	-0.85296	-0.237919	0.705663	0.0235064	0.00540367	0.0151673	-0.0771733	-0.04416	0.0293184	0.0851749	-0.260563	-0.125383	0.365505	0.0792621	0.057973	-0.009366	-0.0173514	0.0914985	-0.0181255	-0.0512116	-0.0524421	0.405792	-0.000767	0.0686276
1568594_s_at	-0.370113	0.052879	0.22866	0.649947	-0.16676	0.039154	0.906546	1.39584	0.280759	0.74132	-0.146464	-0.817751	-0.602111	-0.113371	-0.900414	-0.074298	1.05558	0.0102824	-0.481502	0.0058643	0.32168	0.114446	0.408072	0.628887	0.678357	0.279647	0.385327	0.0935275	0.531174
1568600_at	-0.00382485	-0.119731	-0.0459173	0.148784	-0.160207	1.16202	0.334091	-2.44583	-1.25552	-0.638742	-1.55879	0.0921019	0.210001	0.0479794	0.462588	-0.560073	0.890168	-1.09299	-0.0679919	1.00076	0.0171373	0.125813	-0.115422	-0.122672	0.154282	0.211173	0.633509	-0.714097	-1.06631
1568617_a_at	-1.24487	1.16679	0.446543	0.583059	0.279487	0.152499	-0.183835	0.248573	0.190376	-1.47724	-0.0414418	0.160785	-1.39611	0.500517	-0.259873	-0.443416	0.294478	-0.0306205	0.333402	-0.156515	-0.254473	0.456142	1.04413	0.507677	-0.535929	0.224435	1.27627	-1.04746	-0.537821
1568638_a_at	-0.0282226	0.839141	0.0720367	-2.26994	-1.24718	0.626701	-0.497354	-1.9815	-2.78439	-3.03632	-0.153415	-1.54262	-1.56118	-3.0192	-4.6682	-0.187677	-0.356372	-0.0980914	-0.856559	-1.47415	0.752575	-0.653274	-0.741523	-0.0159642	-0.282299	-0.618926	-0.699516	-1.38841	-1.37828
1568680_s_at	0.943423	-0.571578	0.122378	-0.674974	-1.92191	0.718799	0.680165	2.00286	1.90172	0.756411	1.03561	-3.13401	3.72172	-3.19999	-3.05719	0.041863	0.41803	-0.551059	-0.361356	-0.388267	0.240853	-0.048781	0.017333	-0.029878	-0.3792	-0.151172	0.106998	-0.19634	-0.542548
1568683_at	0.000794917	0.589143	1.75893	2.30182	-0.287119	-0.0900169	0.313277	0.665234	0.364327	-0.0884754	-0.00528724	-1.15496	-0.0917023	1.92219	-1.02579	0.0013686	-0.407419	1.65241	1.44499	0.0336401	-0.007852	-0.0067588	-0.0025547	0.624682	1.38798	0.001975	0.0115966	0.0454524	0.0713397
1568696_at	0.0740944	-0.0409172	-0.518462	-0.0447025	-0.0748974	-0.121353	-0.36003	-0.758368	-0.232101	-0.235687	0.118477	-1.09274	1.12646	-0.617384	-0.104135	0.422448	-0.0518637	0.314447	-0.985246	-0.220165	0.19416	0.129325	0.051926	-0.286551	-0.159013	0.0931391	-0.453269	0.137184	0.0221706
1568713_a_at	-0.00410918	-0.0661476	-0.0151775	0.0024534	0.0170399	-0.0203977	-0.0130203	0.00905223	-0.00566504	0.00245469	-0.876279	0.00113256	0.482236	-0.256854	0.0178089	0.0492205	-0.0044484	0.055473	-0.860988	-0.321304	-0.0083908	-0.009157	-0.0229978	0.0129776	-0.0030325	0.0033569	0.0087755	0.0005448	-0.360907
1568733_at	0.880755	-0.0792889	-0.0307766	0.00538134	0.289887	-0.0351487	-0.00656812	-0.201925	-0.00641021	0.161359	-1.13776	0.0180264	1.38709	-0.107353	0.0496486	-0.0069978	-0.615515	0.0261321	-0.435306	0.0213887	0.0652287	-0.0196003	0.26612	0.421306	-0.298426	-0.370223	-0.0743912	-0.0314178	-0.0064194
1568763_s_at	0.0589184	-1.01979	-0.360081	-0.562468	-0.188981	-0.283913	-0.440559	0.139095	-0.0403913	0.0141474	-0.327822	-1.23152	0.859455	-1.15944	-0.848672	-0.040114	-0.28838	-0.27248	0.031823	-0.160703	-0.212421	-0.073752	0.330623	-0.139269	-0.166677	-0.323977	0.058311	-0.281571	-0.076386
1568777_at	-0.014161	-0.911226	-0.374474	0.0142224	-0.738545	0.168743	0.141428	-1.45047	0.0141758	0.898693	-0.00109171	-1.46412	0.137047	0.0131674	-0.707591	6.84e-05	-0.0848223	0.360617	-0.0120127	0.023685	0.280479	-0.0184212	0.0161198	0.198598	-0.0146911	-0.0361214	0.446118	0.0074897	0.0667378
1568779_a_at	-0.00330763	-0.750953	0.530048	-0.636512	0.165593	-0.0745217	-0.210927	-0.342922	-2.0057	-1.81036	-0.453364	-0.0168	-0.0396511	-1.65656	-0.65317	-0.269508	0.273597	-0.269148	-0.664591	-1.40312	-0.603445	-0.130178	0.0131202	0.371627	-0.413054	0.526823	0.706203	-1.01655	-1.054
1568836_at	0.882879	0.0910713	-0.0404143	0.00819117	-0.000235985	-0.0470688	0.00838508	0.0564155	0.00425783	-0.095729	-2.35072	-2.92248	1.65514	-3.31796	-1.00394	0.0030715	-0.143732	0.171603	-0.204939	0.0096755	-0.0498982	-0.0040181	-0.020439	-0.0222675	-0.0448189	0.007027	0.0344552	0.0516856	-0.0491066
1568868_at	-0.0581373	0.167188	-0.224376	-0.137325	-0.00627213	-0.120388	0.0843367	0.0936119	-1.46788	-2.59307	0.0463412	-0.728483	-1.02618	-1.92659	0.0875423	0.0140207	-0.0222698	1.32244	0.0851035	-0.666461	0.002264	-0.0057851	-0.0132572	-0.0583775	0.0113202	0.0028144	0.383246	0.0491817	0.0277822
1568877_a_at	0.0709199	-0.725136	0.33569	-0.788316	-1.08187	0.276814	0.0696052	0.270576	-0.940221	-1.55174	0.00206725	-1.54864	1.83109	-2.18118	-2.84175	0.360387	0.219155	0.328921	0.095255	-0.386517	-0.110522	-0.175633	0.498399	0.506174	0.334274	0.163955	0.717768	0.110439	0.237477
1568900_a_at	-0.161525	0.190984	-0.455104	-0.7863	0.242147	-0.0263085	-0.0341004	0.0598503	0.00633843	0.00517601	-0.0041966	0.0190001	0.148628	0.0379152	0.0914874	0.161675	0.104303	-0.271173	0.0327978	0.516661	0.0580048	-0.0422967	-0.0558274	-0.167617	0.843332	-0.219224	0.166056	0.065938	1.28981
1568964_x_at	0.363735	0.268067	-0.234765	0.011013	0.0857916	0.260569	0.017458	0.00999303	-0.0275861	-0.359732	-0.316972	0.0724428	-0.115546	0.626937	0.217177	0.0062659	-0.169723	0.0969526	0.0869565	-0.597043	-0.0190184	0.0082066	1.16282	-0.0470335	-0.783998	0.0029545	1.16302	-0.557098	0.227752
1568997_at	-0.295293	1.00002	0.173798	0.430906	1.04131	0.0249861	0.926141	0.591263	-0.967248	0.426195	0.714956	1.18784	-0.984611	1.28063	3.97462	0.28474	-0.009716	0.1719	0.0190016	0.654571	-0.121257	0.838312	0.209989	-0.0735105	-0.104815	-0.108234	0.023181	-0.439008	0.0192731
1569020_at	-0.616873	-1.69176	-2.60781	-1.92733	-0.206023	-0.553383	-0.95293	-0.937326	0.898113	0.296074	-0.615323	-0.912931	0.00439417	-0.99707	-0.104004	-0.558699	-1.44462	-1.47	-1.92328	-2.72299	-0.421633	-0.52637	0.331942	-1.79924	-2.6468	-0.860762	0.651258	-2.45089	-0.972212
1569022_a_at	2.64483	-0.590589	-0.187747	0.189029	-1.15641	-0.0472543	0.232086	0.335053	0.18529	0.095975	-1.30285	-0.98096	2.63882	0.0553727	0.194283	0.240586	-0.0253921	0.277891	0.52785	0.0130099	-0.0043452	0.146865	0.467612	-0.0910816	-0.48458	0.0329724	0.066972	-0.053473	0.147041
1569029_at	-0.0170735	-1.00661	-0.132208	0.00221518	0.0204816	-0.0922934	-1.1811	-0.000986964	0.0143381	0.0205343	-0.32065	0.0502837	0.0357288	0.0235001	0.466333	-0.15648	-0.291288	0.0291416	-0.002647	0.0105071	-0.0030999	-0.0095248	0.0098076	-0.0142689	0.0360295	-0.904299	0.377213	-0.0004356	0.0229142
1569057_s_at	-0.176212	-0.305422	-0.0385329	-0.343839	0.103493	0.193675	0.191482	-0.0710463	0.333948	1.13097	0.0332076	0.0313868	0.440617	0.429712	0.137565	0.440509	1.02932	0.473629	0.72507	0.561283	0.080327	0.540161	0.0030899	0.0931422	0.784474	0.358986	1.11874	0.238375	0.872328
1569065_s_at	0.031511	0.0271302	-0.0220263	0.00259541	-0.00755339	-0.00701701	0.430408	-1.01841	-0.00847815	-0.0499971	-0.00821516	-0.280135	-1.28107	0.0277701	0.0609511	-0.0081236	-0.0189524	0.0392169	-0.0291915	-0.820866	-0.0034807	-0.0129514	0.0122621	-0.0070031	0.0083237	0.0004669	0.0079075	0.0554972	0.0136821
1569069_s_at	-0.505684	0.120716	-0.0454619	-0.104248	0.18881	-0.25234	0.236873	0.411641	0.30904	0.0724887	0.304017	-0.0943675	1.0358	-0.132817	-0.105901	0.574208	0.439329	-1.2524	0.228349	-0.368481	0.226076	0.523999	0.133509	-0.134501	0.804115	-0.064783	0.205234	0.0328027	-0.127476
1569106_s_at	0.280044	-0.144648	-0.297221	-0.152529	-0.410356	1.62937	-0.189517	0.0282527	0.491117	0.358583	0.151521	-0.540418	-0.251377	0.585847	0.0354309	0.376008	-0.944129	0.161853	0.402092	0.0837959	0.0361516	-0.122322	-0.0461219	-0.351514	0.105994	-0.242988	-1.03228	0.0215977	-0.105879
1569107_s_at	0.412475	0.251113	-0.934708	0.336954	0.623504	-0.82881	0.116957	0.0670993	0.235877	0.319504	0.563464	0.156048	-0.633775	-0.452486	0.102507	-0.349605	0.318264	0.157483	0.49024	1.16709	-0.200476	0.314744	-0.164388	-0.0456147	1.83346	-0.186636	-0.390271	-0.883629	0.746553
1569110_x_at	-0.218192	-1.05745	0.294709	-0.222094	0.582959	-0.0701885	-0.448362	-0.109954	-0.0018128	0.211264	-0.829037	-0.887324	0.866904	-0.891605	-0.721184	-0.355153	-0.200635	-0.23644	0.037688	-0.150061	-0.160947	-0.298244	0.17571	-0.281064	-0.130112	-0.111927	0.229037	0.029567	-0.083665
1569111_at	-0.11229	-0.864595	-0.477758	-0.593858	-0.404493	-0.0142332	-0.0113774	0.192042	0.0086249	-0.570866	0.00133676	-0.00286771	-0.99338	0.403331	0.0337123	-0.0045693	-0.0178104	0.0127387	0.0084901	0.0140305	-0.051197	-0.0206387	0.0155217	-0.0205421	0.0089672	0.0030639	0.0189904	-0.0047243	0.0097185
1569139_s_at	-0.291627	1.30752	-0.0831294	-0.0103164	0.304826	-0.157707	-0.496432	-0.278693	-0.066474	1.82225	-0.261933	-0.492059	-0.272275	1.04299	0.497979	-0.177384	-0.876809	-0.859842	0.297557	0.819785	0.03198	-0.496118	0.864203	-0.212785	0.821939	-0.738783	-0.972151	0.0683367	0.19864
1569154_a_at	-0.491815	1.54505	-0.345428	0.479659	0.70427	-0.205985	0.632396	0.866031	0.616907	0.301575	0.453633	0.238698	-0.11961	-0.763528	-0.456621	0.537765	0.382903	-0.0503001	0.315476	0.269194	0.156564	0.505484	-0.900366	-0.0743163	-0.848933	0.002715	0.0060046	1.58226	0.67531
1569156_at	-0.0472132	1.18338	-0.164961	0.0222641	0.621156	0.619996	0.271292	-0.243516	0.139794	0.59557	0.0745337	-0.0544898	-1.64971	0.120004	0.575667	0.101383	0.30249	0.249176	0.89622	-1.21716	0.23813	0.117542	0.131988	0.843758	-0.216289	-0.563663	0.0851157	0.915921	0.220032
1569157_s_at	-0.495459	0.277556	0.955171	0.869256	-0.038185	0.434293	0.21434	0.0507585	-0.277026	-0.190111	-0.292371	-0.449685	-0.506022	0.333919	-0.4723	0.315995	1.04537	0.534112	1.21249	0.984716	0.421332	0.0113596	0.10674	0.895234	-0.066108	0.253742	-0.235266	0.491592	0.886935
1569183_a_at	-0.104933	0.51818	-0.392894	0.0230919	0.0286608	-0.268922	-0.0421207	0.158021	0.246693	0.27549	0.00398485	0.0198337	0.0419541	0.0718145	0.14158	-0.941257	0.759163	0.222556	0.102808	0.068419	-0.471275	0.333395	0.0587836	-0.178645	-0.0028441	1.20019	0.108108	0.138252	0.168533
1569188_s_at	-0.320496	-0.184885	-0.971291	0.0319221	0.0796165	0.531351	0.45791	0.584566	-0.808072	-0.545839	0.186954	0.127573	-0.00704972	0.727023	0.287371	0.0002353	-0.0069949	0.0268784	0.0071087	0.004181	0.585034	-0.0159802	0.589482	-0.0248143	-0.0024317	-0.002398	1.16661	0.16648	0.0363013
1569290_s_at	0.0382012	-0.701198	0.235238	0.440133	-1.14372	-0.34945	-0.627363	-1.47992	-0.00606525	0.655807	-0.724804	0.713439	0.778093	-1.74272	0.272029	-0.656387	-0.885132	-0.579515	-1.445	-0.560582	-0.277584	-0.622505	-0.252503	-0.54459	-0.291119	-0.667679	-1.09089	-0.702926	-0.808657
1569385_s_at	-0.379058	-0.282468	-0.528443	-0.025204	0.0112982	-0.109278	0.0761412	0.075549	0.253096	-0.00160366	-0.0037806	0.0196206	-0.0216018	0.0143931	0.0196043	0.708837	-0.0241909	-1.07037	-0.522783	-0.49784	0.0312396	0.835929	0.054527	0.478101	0.0340324	-0.0100477	0.645711	-0.48262	0.0120876
1569433_at	0.591259	-1.49828	0.866888	0.228635	-0.585314	0.259761	0.100081	0.502269	0.670601	1.08035	0.0705201	-0.956386	1.01119	2.76717	1.6245	0.954573	0.327291	0.0900125	0.0364601	0.0674804	0.495248	0.103678	-0.0346903	0.107303	-0.339979	-0.903731	-0.0317757	0.351656	1.63185
1569453_a_at	0.185186	-0.413587	3.05596	1.62968	-1.43791	-0.148568	0.150618	0.351027	-0.00628626	0.491658	-0.00785895	-1.49952	-1.01986	1.34258	-1.1413	0.0004447	0.6069	0.171051	-0.127544	0.0069272	-0.014209	-0.431124	-0.110948	0.21001	0.018718	0.0100551	0.0105242	0.0062407	1.04302
1569472_s_at	0.222128	-1.07525	-0.942701	-0.569088	-1.3548	0.135996	-0.25096	0.000741779	-0.673002	1.04646	0.0812405	-3.03529	3.47092	-3.12669	-3.70722	1.86552	0.507311	-0.834578	-0.690198	-0.830813	-0.43208	0.162739	0.728215	0.163772	0.572951	-0.601111	-1.43254	1.88701	0.576117
1569481_s_at	-0.058658	0.0746388	-0.0814471	0.0150339	-0.0221021	-0.0109744	-0.0829086	0.238921	-1.66345	-1.66333	-0.00387056	0.564827	-1.72675	-1.84336	-0.1371	0.0007301	-0.0242804	0.017876	-0.450888	-0.319696	-0.0177424	-0.0057471	0.0093372	-0.0111223	-0.0411042	-0.0006676	0.0111365	0.209449	-0.442195
1569496_s_at	-1.93147	-0.362995	-1.21349	1.05588	-0.892406	0.806749	0.194364	1.33087	0.238374	0.0372563	-0.0404506	0.823894	0.773987	0.454244	-0.962601	-0.615288	0.29316	-0.132815	-0.170503	0.0027237	0.174108	-0.586039	0.677184	-0.76752	-0.375693	0.0263395	-1.14224	-0.671297	-0.096743
1569555_at	0.446518	0.469974	1.11726	-0.833472	-0.320432	-0.202008	0.545305	0.453857	0.461127	-0.181991	-0.11093	0.680881	-0.102142	0.528038	2.02873	-0.318094	0.233453	-0.164565	-0.156955	0.0352998	-0.400495	0.158962	0.71945	0.61866	-0.199605	-0.0420822	0.225889	-0.257321	-0.876636
1569629_x_at	0.313085	0.390045	-0.673739	0.79242	-0.800915	-0.166283	-0.012002	0.0801664	0.275798	0.294299	-0.439737	-0.949434	-0.0256242	-0.433397	0.349604	0.159047	-0.761945	0.0487073	-0.204012	-0.002369	0.282622	-0.0111418	0.098187	-0.0604101	-0.06235	0.0637326	-0.190119	0.0166221	-0.268847
1569792_a_at	0.565483	1.08977	0.202514	-0.297006	-0.0082898	-0.550107	0.322293	-0.752666	-1.4308	0.256193	0.567531	-0.171596	0.613208	-0.274716	-0.504249	0.0022468	0.786401	0.212716	0.237223	0.612655	0.226818	0.503484	0.0951972	1.23929	1.36365	-0.443371	0.066166	0.552311	0.484998
1569856_at	-0.0690816	0.108965	-0.610993	-0.175051	-0.299282	-0.957318	-0.504962	0.0320769	0.328696	0.00202071	0.16361	0.193227	1.39976	-0.00638644	0.101735	0.143122	-0.487436	0.841792	-0.0757053	0.0399816	0.0350268	-0.0207455	-0.100238	-0.259166	-0.708854	-0.920405	0.231139	-2.56287	0.27033
1569857_s_at	0.707998	-0.1696	-0.450863	-0.252343	-0.907107	0.359705	0.19954	1.14566	1.35017	0.528298	-0.369222	-1.98567	2.88661	-0.691558	0.177975	0.0508967	0.0974045	0.0166717	0.0069189	0.039886	-0.029362	-0.154401	0.800249	-0.264963	-0.46541	-0.278462	0.0124447	-0.428663	0.0838465
1569867_at	-0.84252	0.284019	-1.34977	0.731964	-1.10159	-0.0525743	-0.217145	0.181747	0.886562	0.348232	-0.215513	0.01631	-1.35325	-0.17844	-0.267307	-0.10998	-0.710089	1.04317	-0.103715	-1.03887	-0.101112	0.0070528	1.08697	-0.447252	0.0963962	0.156988	0.0988255	-0.243842	0.143362
1569868_s_at	-0.254366	-0.450227	-0.413125	-0.0278003	-1.27824	-1.11517	-0.332298	-0.772363	1.19015	0.489489	-0.629174	-0.491318	-0.540645	-0.0878004	-0.559462	-0.141302	0.219307	-0.325706	-0.613658	-0.377484	-0.204622	0.02526	-0.086449	-0.127847	-0.667065	-0.112636	-0.677502	-0.243021	-0.776115
1569898_a_at	-0.00888067	0.519222	0.633292	0.420118	-0.347718	0.114183	0.198446	0.301285	0.699257	1.19527	0.0974748	-0.278882	0.273096	-0.148362	-0.299548	1.01883	0.841823	0.365092	0.219774	0.353009	-0.281541	0.0874315	0.0666917	0.442	1.47257	0.022298	0.638328	-0.502707	0.890421
1569906_s_at	0.718335	-0.237883	-1.47785	-0.363441	-0.16554	0.35511	-0.080324	-1.36988	-0.554767	0	-0.468532	-0.528311	0.745229	-0.375017	-0.252554	1.00566	0.363407	0.852645	-0.131804	-0.236324	0.617921	-0.613147	0.670951	0.631152	-0.737456	0.0151097	0.549807	0.141013	-0.302947
1569973_at	-1.07417	0.529919	0.61574	-0.406484	-0.0985668	0.517735	1.25126	1.05804	0.156509	-0.0655904	0.399577	-0.590281	-0.666758	0.524287	0.221962	0.346916	0.0400017	0.352927	0.230755	-0.0366607	0.525505	0.589116	0.902543	1.64387	0.79105	0.490154	0.875246	0.496229	0.182198
1569974_x_at	-0.595719	0.253436	-1.22601	-0.568491	-0.168758	0.624234	1.25195	0.230097	0.0376581	-0.678562	0.0755444	-0.767355	-0.64596	1.0487	-0.436457	0.398695	0.853993	0.297284	-0.293259	0.3847	0.20192	0.0189499	0.268308	0.139221	0.970315	0.359659	0.787903	-0.213512	0.715067
1570347_at	0.908693	-1	-0.660683	0.00144378	0.00977121	-0.0109268	0.00584976	0.0149014	0.0058027	0.00144995	-0.54978	-0.228269	-0.0152514	-1.33718	-2.3516	0.0009096	-0.0009537	0.0098136	0.00319	0.0063316	-0.0141079	-0.288696	-0.106981	-0.0185196	-0.0059585	-0.0404496	0.0189965	0.18459	0.122242
1570505_at	-0.0209022	0.0713541	-0.0586805	-0.00281746	0.0171844	-0.0364243	0.888172	1.77738	-3.58652	-5.13637	-0.00779416	-3.23867	-0.404537	-4.34949	-1.24384	0.60644	1.21052	0.490741	1.05305	-0.934755	0.0428497	0.0646401	3.28093	2.22364	0.636371	0.768296	1.60277	0.479791	-1.12769
1570552_at	-0.242241	-0.343361	0.140797	-1.6697	0.645627	0.127457	-0.332584	-0.638267	-1.85315	-2.32682	-0.403496	-0.80367	0.310047	-1.31	-0.0871048	0.531893	-0.0089346	0.10944	-0.336954	-0.69482	-0.366883	-0.392969	0.74562	0.856392	0.321099	0.464879	0.010418	-0.238701	-0.369491
1598_g_at	-0.213894	0.344379	0.423036	0.156346	-0.230739	0.462605	-0.00365134	0.378415	-0.0496859	-0.304502	0.00319076	0.569227	-0.683462	-0.912009	-0.26369	-0.28845	-0.0874043	-0.45677	-0.557134	-0.297095	0.0858555	0.0561939	1.30899	0.185965	0.443252	0.28827	1.15219	-1.13711	-0.547485
200008_s_at	1.04511	-0.499297	-0.12209	-0.383634	-0.242223	-0.0850021	-0.39289	-0.13573	-0.122496	0.0867003	-0.108724	-0.919478	1.56431	-0.114408	-0.538106	0.604573	-0.035689	-0.144987	0.468732	0.713538	0.026522	0.202778	0.842514	0.021151	0.561846	0.129318	0.749274	-0.213419	0.548233
200027_at	0.0681943	-0.568903	-0.226634	0.294876	0.220413	0.0597676	-0.205058	-0.127005	0.926153	1.74957	0.0416823	0.557646	0.505759	0.598437	0.876341	-0.166929	-0.017001	0.106616	0.36926	0.857753	-0.184719	0.05811	-0.140832	0.144018	0.265089	-0.126493	-0.206507	0.227076	0.832044
200047_s_at	0.188615	-0.779203	-0.0213479	0.0443699	-0.149706	0.146924	-0.103077	0.14551	0.00011321	0.325105	-0.157498	-0.0912486	0.149314	-0.0189648	0.0561181	-0.109711	0.147487	-0.127629	0.066709	0.162722	-0.012803	-0.010098	-1.37418	-0.110731	-0.357695	0.054297	-1.37341	1.08683	0.146262
200050_at	-0.0248398	-1.07965	-0.93444	-0.268375	0.055521	-0.237732	-0.261526	-0.0721071	-0.0557892	0.198135	-0.286253	0.18533	0.233023	0.172687	0.207627	-0.279827	-0.198891	-0.218078	-0.14232	0.167011	-0.283666	0.153288	-0.871483	-0.229774	-0.104863	-0.198593	-1.19538	0.511398	0.321926
200054_at	-0.410105	-0.121329	0.0370752	0.411456	0.0418258	-0.281779	-0.219099	0.0904552	0.987658	1.53107	-0.032391	-0.0363138	0.351147	1.06296	1.12737	-0.14562	-0.0589805	0.019525	0.634927	0.646738	-0.009346	0.188527	0.396628	0.121004	0.424474	-0.072078	0.554572	-0.038099	0.532975
200056_s_at	-0.405117	-0.410575	0.161278	-0.459016	0.228745	0.362628	-0.0589646	-0.117102	-0.579395	0.293758	0.286834	-0.157831	0.267626	-0.108878	-0.0880508	-0.228584	-0.069141	0.497231	-0.086943	0.209192	-0.119613	0.09823	-1.46411	-0.0487995	-0.705949	-0.084767	-1.44009	1.16229	0.209628
200064_at	0.480252	-0.00794401	-0.387429	0.520084	-0.162546	-0.191883	-0.0969458	-0.218775	1.37989	1.53652	0.133201	0.303342	0.449104	1.07643	0.867267	-0.052095	-0.171453	-0.181897	0.148992	0.646399	0.204639	-0.034026	-0.108977	-0.285973	-0.131345	-0.051099	0.202033	-0.390694	0.16463
200069_at	0.0806091	-1.2288	0.254397	0.237597	-0.400956	-0.00882307	-0.0291852	-0.361776	0.584833	1.3961	-0.289002	0.155999	-0.0647577	-0.948422	0.558035	-0.317043	-0.596373	-0.639081	0.352451	0.489794	-0.0379156	-0.206655	0.218747	0.0469855	0.092424	-0.316788	0.0340884	-0.211969	0.422288
200070_at	0.0408772	0.597662	0.319829	0.776678	0.74694	0.542761	0.226226	0.658101	0.970678	1.34215	0.484089	0.503288	-0.618741	0.460949	0.399641	-0.108916	0.031835	0.575501	0.989697	1.0395	0.3061	0.340989	0.463334	0.247348	0.277711	0.017923	0.10045	0.109775	0.924826
200073_s_at	0.137231	-0.299753	-1.14573	-0.0723567	-0.437338	0.347528	-0.141847	0.0978578	0.848335	1.74774	-0.187977	0.554701	0.555509	0.46628	0.561757	-0.239484	-0.1717	-0.20299	0.119165	0.464515	-0.236709	-0.068585	0.093839	-0.178157	-0.260229	0.064384	-0.293936	-0.099132	0.527987
200593_s_at	0.171181	0.0759491	-0.942102	0.160604	-0.377814	-0.178851	-0.633877	0.0342422	0.730475	0.316368	-0.0486087	0.0813346	1.07735	-0.045376	0.11895	0.004106	-0.325443	-0.340291	0.0756045	0.019636	-0.142446	-0.095721	-0.054454	-0.258611	-0.365325	-0.005399	0.228773	-0.423079	0.089657
200595_s_at	-0.395759	-0.225538	0.308945	0.33862	0.259311	0.196601	0.101116	0.334558	0.224991	0.584381	0.149629	0.61346	-1.01484	0.619033	0.314185	-0.158539	0.100591	0.294776	0.011811	0.102707	-0.26789	-0.217565	-1.3935	0.048484	0.104997	-0.004921	-1.64676	1.34864	0.330381
200596_s_at	-0.69797	0.281352	-0.138674	0.445192	-0.251702	0.169057	-0.00988755	0.4796	0.785326	0.247577	0.0756739	0.22547	-0.156854	0.233803	0.321322	0.12769	-0.252595	-0.0333135	0.115579	0.110162	-0.175036	-0.009314	0.342324	0.17779	-0.064757	0.096485	0.802633	-0.527892	0.190527
200598_s_at	-0.15708	-0.807384	-0.504259	-1.03626	-1.2365	0.574701	0.202674	0.116704	0.0221385	-0.387351	0.106136	-0.736348	1.80134	-1.65133	-1.79954	0.786797	0.192269	-0.857065	-0.810434	-1.12762	-0.133548	0.109436	0.140108	0.329897	0.586464	-0.240561	0.521434	-0.350776	0.005304
200600_at	-0.317675	-0.153857	-0.154419	0.368021	-0.314501	-0.0754776	-0.391893	-0.561697	0.558009	0.870295	0.154284	1.42186	-0.0947294	1.08586	0.784609	-0.371432	-0.06563	-0.617236	-0.525614	-0.314901	-0.026034	-0.310574	-0.877561	-0.602437	-1.25599	-0.144564	-0.960571	-0.041135	-0.680414
200601_at	-0.628189	0.116187	-0.284588	0.340114	-0.26237	-0.152081	-0.5729	-0.148192	0.0438131	-0.759462	0.263992	0.920998	-0.426037	0.179502	0.216581	-0.049649	-0.494314	-0.608397	-0.303759	-0.354104	0.185572	-0.359755	-0.591811	-0.625862	-0.580127	-0.464612	-0.0953945	-0.916881	-0.564645
200602_at	-0.274771	-0.617616	-0.133749	-0.0359476	-0.115566	0.155482	-0.0530389	-0.111866	-0.340349	-0.169729	-0.22462	0.414736	-0.267072	-0.0629027	-0.660664	-0.390138	0.222828	-0.008274	-0.338136	-0.058622	-0.381827	-0.363731	-1.45807	-0.126929	-0.466829	0.08566	-2.22609	1.42324	-0.092384
200603_at	-0.0508708	-0.2507	0.196201	0.35863	-0.064394	0.26174	0.138457	0.223445	-0.334288	0.664801	-0.14681	0.0566645	-0.502749	0.897336	0.0392008	-0.225301	0.222481	0.271128	0.116814	0.107079	-0.317608	-0.076676	-1.90803	0.159451	-0.225586	-0.010835	-2.31249	2.34198	0.494573
200604_s_at	1.12668	0.0711214	0.501665	-0.00639502	-0.527279	0.179599	-0.339422	0.0214446	0.244228	-0.254155	-0.116619	-0.995622	1.30056	0.369014	-0.0362671	0.086817	0.098455	-0.0976	0.141398	0.218548	0.127241	0.063856	0.41171	0.004305	-0.391599	-0.104048	0.778112	-0.344548	-0.283452
200606_at	-0.252435	-0.621907	-0.859209	-0.0883541	-0.274724	0.045681	-0.13474	-0.0344229	-0.152687	-0.066986	-0.0339735	-0.286978	-0.396979	-0.0352401	-0.695859	0.092643	0.190677	-0.057318	-0.217461	-0.538136	0.040496	0.324441	-0.727947	-0.145663	-0.578605	0.452805	-0.963853	0.607381	-0.455243
200607_s_at	-0.251153	-0.824695	-0.108886	-0.0022682	-0.707169	0.465168	-0.0234777	0.472909	0.496921	0.0877471	-0.17083	-0.891058	1.8854	-0.236726	-0.768971	0.726095	-0.10642	-0.453563	-0.429673	-0.213593	-0.151923	0.139109	0.437004	0.113773	0.305471	0.0754	0.341645	-0.378373	0.682758
200608_s_at	-0.155518	-0.4772	0.0165548	0.164156	-0.0796461	-0.021451	-0.0515854	-0.206759	-0.148712	0.853279	-0.127875	0.25666	-0.189026	0.163584	0.163892	-0.181898	0.092809	0.165578	-0.046845	0.174764	-0.491545	-0.0252195	-1.36787	-0.033941	-0.503864	-0.140549	-1.53594	1.10541	0.515411
200609_s_at	-0.148384	-0.899264	-0.999554	-0.0493909	-0.521123	-0.320514	-0.849201	-0.804306	0.31049	0.157752	-0.0849445	0.963775	0.239671	-0.333562	-0.14914	-0.731299	-0.900467	-1.14265	-0.879632	-0.321335	0.208671	-0.626128	-0.825121	-0.913373	-0.523548	-0.648185	-0.730446	-1.1179	-0.734495
200611_s_at	-0.47071	-0.288258	-0.634358	0.267136	-0.274947	-0.472809	-0.617306	-0.613072	0.770952	0.374762	0.0193681	1.14558	-0.00275336	0.315016	0.752571	-0.48544	-0.651165	-0.963446	-0.502447	-0.039076	0.27331	-0.279769	-1.07879	-0.856579	-1.11373	-0.346358	-0.651143	-0.958758	-0.660801
200612_s_at	1.0135	-0.591131	0.137191	-0.323734	0.679324	0.0839945	0.307598	0.0924215	0.36256	1.04447	0.319969	-0.387971	1.10976	-1.1461	-0.421298	0.433227	0.082502	0.160604	-0.007685	0.176082	-0.042847	-0.022323	0.433161	0.160246	0.06299	-0.043507	0.224415	-0.189967	0.080487
200616_s_at	0.21239	0.0831872	0.116083	-0.163612	0.0113021	0.1282	0.218444	1.00037	1.02287	0.02917	0.354674	-0.818052	1.45363	-0.841799	-0.98506	0.320383	0.280819	-0.038706	0.106451	0.086621	0.204768	-0.100316	0.576579	0.208547	0.444736	0.474763	1.0374	-0.113282	0.292855
200623_s_at	-0.408653	2.23446	1.67934	1.39402	1.99723	0.12885	-0.182706	-0.0589997	-0.622217	0.286958	0.166064	2.23243	-2.09641	1.10245	1.08108	-0.269309	0.646761	-0.158065	0.107571	-0.102499	0.0575924	0.0585267	0.725603	0.0047745	-0.219198	0.261383	0.589025	-1.06405	-0.393221
200626_s_at	-0.244928	-1.02327	-0.0758266	-0.191305	0.0382758	0.392279	0.150078	-0.0390958	-0.162411	0.561635	-0.062433	0.344252	-0.315362	0.399014	0.147613	-0.103197	0.166761	0.146758	-0.085027	0.064998	0.043651	-0.090824	-1.15958	-0.06503	-0.569395	0.0200705	-1.16836	0.947773	0.191524
200628_s_at	0.272042	-0.229788	-0.429549	-0.404827	0.540109	-0.189229	-0.314277	-0.552287	1.30866	2.11682	-0.0373742	0.774692	1.18694	0.551401	1.2154	0.0884064	0.0518295	-0.323034	-0.02208	0.909571	0.0294719	0.145696	0.327715	0.501724	1.25944	4.3e-05	1.00279	-0.248007	1.42848
200629_at	-0.142293	-0.359051	0.0307041	0.380245	0.841266	-0.196878	0.204443	-0.393712	1.71615	2.77376	0.217099	1.348	0.595984	0.847115	1.49219	-0.096338	0.332327	-0.360389	0.202263	0.977196	0.113882	0.230255	0.503449	0.347548	1.01776	-0.132856	0.532442	-0.404566	1.01563
200632_s_at	-0.74396	-0.233133	-0.26808	-0.116923	0.59754	-0.374436	0.291528	0.226607	0.24694	-2.02556	-0.306962	-0.900708	-0.448579	-0.443962	-0.17015	0.0851625	-0.804522	0.474865	-0.719639	-1.60038	0.495161	1.24484	0.588735	0.279796	-0.562056	1.47692	0.976155	-0.209832	-0.998561
200636_s_at	-1.02554	0.242046	0.472681	0.411939	0.37685	0.212425	0.172751	0.141432	-0.411846	-1.47675	0.067993	0.997846	-1.3584	0.330652	0.190594	0.123638	0.218466	0.188131	-0.461323	-0.719288	0.05848	-0.098129	0.034911	-0.569144	-1.10587	-0.058258	0.055545	-0.6681	-1.11776
200641_s_at	1.28724	-0.841594	-0.334345	-0.309329	-1.25145	-0.0340634	-0.593464	-0.415526	0.0252793	-0.00046282	-0.0979956	-1.1716	2.28327	-0.444023	-0.597542	0.758126	-0.296018	-0.56799	-0.169823	-0.035246	-0.038201	-0.167058	0.108601	-0.638468	-0.514048	-0.199252	0.287227	-0.637721	-0.550111
200644_at	0.143817	-0.706172	-0.803598	0.808508	0.549092	0.164013	-0.898996	0.0713279	0.965678	0.46382	-0.0845304	1.83807	-0.00631742	-0.86756	-0.285311	-0.087225	-0.821412	-0.921253	-1.03732	-0.382897	0.119241	-0.146401	-0.585104	-1.10403	-2.23969	-0.149597	-0.906391	-1.54262	-1.6452
200648_s_at	0.635876	0.302003	0.748023	-0.199894	-0.136645	0.546819	0.38339	0.548967	-1.4105	-3.08881	0.0327416	-1.78291	0.587115	-0.242393	-1.07029	0.389054	0.030518	0.387042	0.089519	-0.57827	0.305644	-0.201259	-0.418344	-0.283218	-1.34805	0.164679	0.267287	-0.639559	-0.912935
200660_at	-0.402835	0.0178739	0.0316726	1.80627	0.430283	-0.429802	-0.622581	-0.653637	-0.390021	0.787489	0.461114	1.95328	-0.178678	-0.0592232	-0.238668	-0.201262	-0.208887	-0.704439	-0.854086	-0.228706	-0.079779	-0.124323	-0.397183	-0.831206	-1.07857	-0.198282	-0.048595	-1.49064	-1.2051
200664_s_at	1.57451	-0.795326	-0.0724519	-0.0328829	-0.639862	0.0936863	0.214165	0.323383	0.0143509	-0.137536	-0.0173217	-1.06364	1.21385	-0.0854535	-0.296168	-0.0996915	-0.049828	0.116497	0.037552	0.276025	-0.148934	-0.330906	-0.059098	-0.443819	-0.127807	-0.47313	0.429998	-1.31903	-0.194643
200665_s_at	-0.424159	-0.915045	-0.724858	0.143815	-4.28269	-0.186315	0.264676	-0.6386	-2.3004	-4.00122	0.0668398	0.723988	-0.572487	-1.53786	-4.80281	-0.209092	-0.68972	-1.0757	-1.93518	-4.36464	0.274982	-0.124747	0.367219	-1.18142	-2.195	0.271421	-0.306098	-0.554345	-0.59289
200670_at	-0.11219	-0.271767	0.238877	-0.0726614	0.0411149	0.384756	-0.00085825	0.0272933	-0.626288	-0.21023	-0.184887	0.146776	-0.229153	0.0266485	-0.121635	-0.325757	0.453138	-0.076293	-0.350881	-0.551232	-0.269203	-0.147062	0.349084	0.859774	0.07765	0.262885	-0.555704	1.34859	-0.096355
200671_s_at	-0.161731	-1.33847	-0.690215	-0.408805	-1.09262	0.48306	-0.102925	0.700589	0.665591	-0.533928	0.791974	-1.4825	1.9775	-1.77011	-1.41119	0.809347	0.419714	-1.17582	-0.978911	-0.290914	0.0770444	0.404009	0.162008	-0.0201275	-0.0037604	0.226304	0.485438	-0.211861	0.116469
200676_s_at	0.82958	0.158475	0.000949197	-0.139086	0.195366	0.163181	-0.321692	0.00265207	-0.72591	-0.28901	0.200135	0.211895	-0.397688	0.346877	0.33545	-0.358762	0.493889	0.875546	-0.15607	-0.254545	0.018785	0.323607	-0.584534	-0.077251	-0.0543541	0.707491	-0.067777	-0.394843	-0.981191
200679_x_at	-0.0595799	-0.293302	-0.645342	-0.2393	-0.760972	0.0848372	-0.290808	0.167392	-0.270207	-0.783206	0.0300213	-0.81833	1.31204	-1.2726	-1.09044	0.282833	-0.053392	-0.232969	-0.303743	-0.629215	-0.197642	-0.266636	0.269075	-0.594702	-0.419258	-0.032298	0.143373	-1.00565	-0.5124
200685_at	0.735166	-0.982761	-0.919511	-1.68365	-0.336734	-0.0628684	0.171517	-0.0994155	-0.489595	-0.0477901	-0.0144151	-0.792851	-0.308962	-0.626903	-0.941886	-0.211544	-0.004457	0.630432	0.043407	-0.23701	0.0445834	-0.107483	-0.719729	0.0904716	-1.32059	-0.0178943	-0.415726	-0.194483	-0.475683
200691_s_at	0.279698	-0.525177	-0.0186702	-0.00609483	0.313293	-0.145342	-0.262957	0.0253524	0.903878	1.56992	-0.0310363	0.0963295	0.800305	0.660204	0.381777	-0.246899	-0.036423	0.100653	0.41364	0.758131	0.125692	0.017491	0.237087	0.079493	0.92244	-0.041562	0.199908	0.169888	1.06999
200692_s_at	0.0496444	-0.377221	-0.331327	-0.0986785	0.00031177	-0.303232	-0.270682	0.0438996	0.941432	1.7171	0.0178022	0.42546	0.826248	0.710235	0.466892	0.136546	0.175341	-0.263905	0.052434	0.276464	-0.0324845	0.016733	0.053587	0.041956	0.615749	-0.055443	-0.273037	0.385759	1.16696
200696_s_at	0.171591	0.42922	-0.0265376	0.391134	-0.337697	-0.395332	-0.596814	-0.333012	-0.226011	-1.12719	0.0247994	1.2562	0.88263	0.102902	-0.00413738	0.041831	-0.106983	-0.473856	-0.719366	-0.876258	0.116764	-0.194774	0.614385	-0.162881	-0.972968	-0.07785	0.60581	-0.884234	-1.41753
200697_at	-0.00860255	-0.00391505	0.0586485	0.00479292	0.00756164	-0.393663	-0.772136	-0.859395	1.17578	1.15465	-0.292949	0.0559019	0.0229865	0.0414709	-0.574072	-0.0189156	-0.589637	-0.523381	-0.830936	-0.143129	0.352077	0.166914	-0.684407	-0.611359	-0.995838	-0.117582	0.23309	-0.206304	-1.36048
200699_at	-0.213399	0.47217	0.417261	-0.362264	0.914947	0.0747541	0.402347	-0.0911396	0.0675705	0.760947	0.317602	0.612502	-0.411988	0.474341	0.498237	0.203659	0.329655	0.062366	0.200775	-0.038732	0.207853	0.240358	0.575695	0.884184	1.16032	0.353718	0.772328	0.0742845	0.063273
200704_at	-0.478118	0.538117	0.140456	0.180211	0.13291	-0.00910176	-0.0068245	0.490193	1.05421	0.423293	0.133445	0.642351	-0.626711	0.81988	1.2829	0.0547385	0.047287	-0.093673	-0.074326	0.070718	-0.051968	-0.030824	0.37677	-0.007439	0.019827	-0.044686	0.516579	-0.261819	0.032382
200707_at	-0.30681	1.04627	0.422936	0.818817	0.354679	0.263005	0.028496	-0.0773351	0.286703	-0.0600839	0.188134	0.807377	-0.461473	0.631165	0.730189	0.110424	-0.302359	-0.505944	0.554145	0.19915	0.0217175	0.968571	0.0406413	0.0793509	0.283925	-0.370428	1.01741	-0.727429	-0.180131
200709_at	-0.54773	0.321398	0.622124	0.49761	0.288833	-0.205199	-0.235805	-0.0550324	0.252552	0.751327	0.0918445	1.0233	-0.719791	0.608374	0.889032	0.10997	-0.0121	-0.221986	-0.357271	-0.235945	0.150696	-0.220461	-0.849022	-0.382559	-0.826527	0.112435	-0.613253	-0.134935	-0.225516
200710_at	0.141955	0.345225	0.00320726	0.175464	0.128086	-0.229542	0.0118664	0.10952	0.287825	-0.0409288	-0.474826	-0.923108	-0.39842	0.275247	-0.11921	-0.197582	0.034939	0.050609	0.197886	0.30171	0.183237	-0.101735	0.169219	0.466167	0.356314	0.245991	0.846623	-0.063885	-0.204917
200712_s_at	0.263181	-0.97649	-0.405718	-0.158458	-0.427227	-0.279123	0.151135	-0.117636	0.924038	0.898072	-0.136686	0.0732114	1.18307	0.483277	0.690956	-0.0010233	0.0994135	-0.158543	0.160228	0.479982	0.0704928	-0.0272204	-0.77297	-0.492669	-0.0661583	-0.19057	-0.096265	-0.312571	-0.428492
200713_s_at	0.118664	-0.304477	-0.691402	0.313482	-0.171421	-0.302809	-0.47299	-0.262912	0.850117	0.812498	0.0303229	0.684983	0.82877	0.710852	1.49249	-0.203441	0.028749	-0.59085	0.238744	0.408784	0.159482	0.203687	-0.003367	-0.441376	-0.332043	-0.214925	0.225265	-0.790129	-0.090569
200719_at	1.10827	-0.019018	0.144265	0.170365	0.132954	-0.0177124	0.285749	0.190004	-0.702128	0.219281	0.390235	0.987749	0.0920304	0.168441	0.289219	0.0819124	0.259575	0.32052	0.0809427	-0.057776	-0.0321559	0.116987	0.67398	0.065741	0.636564	0.444572	0.26324	-0.40058	-0.274445
200720_s_at	0.0741859	0.1661	0.405701	0.410527	-0.262551	0.342674	-0.0227451	-0.135604	0.521805	0.844799	-0.10456	0.655452	0.825337	0.392933	0.355594	-0.028905	0.075369	0.114231	-0.017784	0.198945	0.201732	-0.094975	0.441748	0.195265	-0.085177	-0.070117	0.857909	-0.595735	-0.443802
200722_s_at	0.770063	-0.0681988	-0.366006	-0.296189	-0.300976	0.2269	-0.287724	-0.471063	-0.161358	-0.0514938	-0.162985	-0.54021	1.52521	-0.750107	-0.403719	0.802881	0.650612	-0.500699	0.161532	0.118776	-0.100989	0.0212907	0.145544	-0.668215	-1.01763	0.299147	0.248842	-0.166927	-0.298679
200727_s_at	-0.467461	-1.47021	-1.57302	-0.880049	-1.91362	0.376265	0.0190273	0.344737	0.548909	-0.0939921	0.158171	-1.94204	4.55075	-1.6183	-1.35602	0.972059	0.359186	-1.17567	-0.77894	-0.800092	-0.235998	-0.297284	1.04208	-0.381663	-0.523631	0.085699	0.588473	-0.640683	-0.585356
200729_s_at	0.595069	-1.29113	-0.219753	-0.513357	-0.517669	0.183347	-0.110361	-0.314256	-0.399289	0.259991	-0.151149	-0.241461	0.99204	-0.157213	-0.108833	0.105095	-0.175961	-0.062391	-0.233575	-0.077218	-0.18096	0.0005	-1.27963	-0.36237	-0.757958	0.046809	-1.07197	0.88091	0.001962
200730_s_at	0.889357	-0.581767	-0.195209	0.264943	-1.06821	-0.220154	-0.620868	-0.793494	-1.52985	-1.19221	-0.373892	-1.83058	1.73071	-1.54674	-2.62534	-0.026725	0.169645	0.09463	-0.317307	-0.263896	-0.54156	-0.066013	0.500213	0.108648	-0.081708	0.046056	-0.017326	-0.598776	-0.084677
200733_s_at	-0.131058	-0.393359	-0.313295	0.35124	-0.450049	0.156704	-0.033597	-0.225495	-0.791532	-0.101075	-0.195434	-0.224949	-0.317025	-0.123822	-0.811782	-0.464241	0.328076	0.211257	-0.07013	0.075965	-0.507128	-0.081803	-0.8804	0.032034	-0.258861	0.150772	-0.766348	1.34735	0.382544
200739_s_at	0.146323	0.474693	0.170372	0.0659377	0.17076	-0.107607	-0.3722	-0.624798	-0.781907	-0.431008	0.0370573	0.125639	0.741803	-0.221983	0.0326657	-0.240135	-0.149025	-0.335355	-0.348091	-0.479595	-0.188449	-0.105801	0.436196	-0.0291772	-0.261516	0.0860225	0.177733	-0.90632	-0.194522
200744_s_at	-0.0100068	-0.0432683	-0.173468	0.243197	-0.481493	-0.0202297	-0.383634	0.190739	0.854375	0.322793	0.0657253	0.063713	0.925646	0.428311	0.51085	-0.142685	-0.228152	-0.096412	0.085761	0.111206	0.055124	0.076278	0.076894	-0.198285	-0.410128	-0.047217	0.364233	-0.396373	-0.207108
200747_s_at	-0.83043	0.388787	0.0692881	0.648791	0.46328	-0.159382	-0.0883202	-0.533634	0.101868	0.556052	0.301211	0.531137	-1.53591	0.225596	-0.0824866	0.0551687	-0.38198	-0.111745	0.357902	0.688319	-0.0221575	0.0102556	0.600992	-0.206616	0.0377292	0.217339	0.349755	-0.856203	-0.428334
200750_s_at	-0.123559	0.0952721	-0.534431	0.433682	0.0810614	-0.433748	-0.577565	-0.448504	1.07133	1.5993	-0.114896	1.29475	0.705841	0.834715	1.24701	-0.256537	-0.235963	-0.390651	-0.189162	0.411997	-0.195936	-0.19202	-0.181987	-0.451503	-0.418137	-0.139436	0.002313	-0.644539	0.205668
200751_s_at	0.604541	-1.06246	-0.526483	-0.791066	-0.891797	0.0183765	-0.515323	-0.695616	-0.623604	-0.0848916	-0.200974	-0.479354	1.57546	-0.547591	-0.748328	0.176631	0.023275	-0.269531	-0.585382	-0.538764	-0.227003	-0.0822005	-0.619037	-0.289738	-0.372594	0.076932	-0.788513	0.252628	0.07404
200752_s_at	-0.820177	0.400166	0.652207	0.811719	0.309479	-0.0133608	-0.024645	-0.198982	-0.231567	-0.902786	0.371031	1.38354	-0.772181	0.372917	0.397297	-0.218989	0.426953	0.0442887	-0.477877	-0.450497	-0.0189774	0.0232126	-0.0698419	0.25821	-0.882868	0.0321654	0.571924	-0.317811	-0.509766
200756_x_at	0.725532	-0.0332411	-0.310338	0.186774	0.287082	0.00111961	-0.247176	-0.532214	0.00106391	1.18968	0.0638959	-0.000450268	1.50768	0.12205	-0.0660354	0.646192	0.311729	-0.392085	-0.0673234	0.51896	0.104698	0.318691	0.928553	0.533597	0.762542	0.0340264	1.11792	-0.444198	0.525388
200760_s_at	0.287909	-0.841187	-0.39965	-0.561933	-0.895316	0.0806088	-0.188661	-0.167616	-0.153827	0.114018	0.0878677	-0.63025	1.47439	-1.0085	-0.675538	0.0905	-0.129137	-0.097811	-0.562093	-0.083423	-0.224001	0.108855	0.29113	-0.360952	-0.585959	0.253918	0.232277	-0.622008	-0.228188
200762_at	-0.478009	-0.0511447	0.420653	0.820552	-0.491329	0.290661	0.278209	0.378075	-0.354323	-0.584791	0.154692	-0.0773618	-0.653684	1.40454	-0.251485	-0.378857	0.324324	0.668482	0.095956	-0.0884965	-0.362417	0.083967	0.813571	0.740183	0.435457	0.114715	-0.025102	0.375244	-0.161983
200766_at	-0.0556577	0.394473	0.7839	0.887252	0.319063	-0.0182576	0.0238291	0.118519	0.267638	0.0233018	0.364838	0.159675	-0.550008	1.10594	0.582836	0.358422	0.19951	-0.075577	0.192253	0.070711	0.270624	0.368655	0.102996	0.704073	0.182335	0.07486	0.36497	0.564371	-0.126497
200768_s_at	0.153437	-0.637819	-0.612062	-0.468554	-0.375414	0.226244	-0.841535	-0.950941	-0.809604	-0.708696	-0.649774	-0.875249	-1.00929	-0.43076	-0.210462	-0.275364	-1.65991	-0.299734	-1.11272	0.051107	-0.0793565	-1.2085	0.00587	-1.43841	-0.703777	-1.53628	-0.0958665	-1.31791	-0.598163
200769_s_at	1.55037	-0.1243	0.0255978	-0.842741	-0.174624	0.0783736	-0.585465	-1.55073	-0.74702	-1.06804	-0.822561	-0.897448	1.14224	-1.66563	-0.238918	0.309175	-1.34965	-0.824905	-0.761014	0.613035	0.0841524	-1.51851	0.583124	-1.79269	-1.15571	-1.35012	0.596206	-1.31347	-0.772588
200771_at	-0.345264	-0.95794	-1.17577	0.0322988	-0.524969	0.32044	-0.238959	-0.022639	0.198202	-0.0619963	0.031123	0.315035	-0.192184	0.30771	0.318309	-0.416501	-0.596717	-0.7961	0.138216	-0.15066	-0.075826	-0.235434	-0.053435	-0.470111	-0.701926	-0.44291	-0.16452	-1.15518	-0.332309
200772_x_at	0.153398	-0.0614443	-0.91396	0.0960301	-0.0847368	-0.00050466	-0.332194	0.13416	0.68482	0.416947	-0.0605583	0.442763	0.911372	-0.161264	0.498635	-0.0229755	-0.084184	-0.382561	-0.308887	-0.155663	-0.069814	-0.015009	0.138401	-0.624303	-0.273878	0.094252	0.142546	-0.752864	-0.0777015
200779_at	0.336718	-0.0328188	0.43621	0.327028	-0.0105905	0.0807019	0.160893	0.572669	0.761852	0.834165	-0.13434	-0.491117	0.147711	0.973179	0.561387	-0.02817	-0.104819	0.463562	0.623343	0.568349	0.177589	0.150236	0.253785	0.555457	0.873971	-0.086862	0.360663	0.242885	0.810273
200783_s_at	-0.171979	-0.465785	-0.499327	-1.88126	-0.0715836	0.304691	0.202765	-0.751145	0.00884603	0.598644	-0.027976	0.545775	-1.07356	-0.64411	0.0842409	-0.123104	-0.296516	-0.0256027	-0.93032	-0.223655	0.271222	-0.250082	-1.13425	-1.68088	-2.24198	-0.238017	-0.961518	-1.37085	-1.82078
200784_s_at	-1.2531	0.8307	0.0373379	0.866758	0.0792275	0.258982	0.311598	-0.111208	-0.433807	-0.926568	0.264758	0.374642	-1.5772	0.685514	0.0431714	0.672746	0.768876	-0.189594	-0.658349	-0.574173	0.224957	-0.527598	0.792383	0.398486	0.573893	-0.30746	0.706739	-0.769575	-0.782331
200785_s_at	-1.37445	1.05048	0.539476	0.973507	0.451214	0.0188358	-0.149351	0.0572349	-0.246386	-0.5612	0.125715	0.973551	-2.23984	1.25295	0.813929	0.314269	-0.03009	0.0354617	-0.594454	-0.578225	1.43067	0.0266497	1.14756	1.06806	0.25608	-0.028386	0.779091	0.0212344	-0.634025
200787_s_at	-0.496335	0.461734	0.125557	0.69687	-0.0917358	0.217822	-0.156107	0.273345	0.735293	0.427593	-0.0616731	0.503077	0.670832	1.06366	0.673725	0.906503	0.0433006	0.26085	-0.419732	-0.274791	-0.260721	0.052259	-0.0518796	-0.191408	-1.54349	0.109366	0.415731	-1.02353	0.758241
200790_at	-0.0506498	-0.137804	-0.487489	0.394588	-0.23974	-0.384437	-0.406691	-0.404017	1.44817	2.26728	-0.0948076	1.02772	0.650857	1.47613	1.66757	-0.0563575	-0.130846	-0.477814	-0.171892	0.877663	0.169782	-0.012192	0.057941	-0.727535	-1.10977	-0.115094	0.233592	-0.992347	-0.462979
200791_s_at	-0.436809	-0.333278	0.0672815	0.862325	0.359982	0.437548	0.205476	0.125248	0.965821	2.25427	0.109575	1.4813	-0.501078	1.86515	1.03557	-0.497161	-0.28963	-0.078302	0.208841	0.378606	0.279499	0.342865	0.488387	0.150243	-0.46639	0.121704	0.635717	-0.914764	-0.072865
200795_at	-0.826958	-1.1345	1.0495	-1.61445	1.08527	0.0685415	-0.357483	-1.4722	-3.52537	-5.23515	0.408094	0.189151	-0.0451465	-2.04804	-3.15764	0.494571	-1.01305	0.31338	-0.160583	-1.19444	0.100564	0.424152	-0.340986	-0.320819	-0.153818	0.567281	-1.40917	0.529008	-1.64926
200796_s_at	2.29112	-1.05112	-0.280025	-0.235841	-1.17868	0.453109	-0.398617	-0.0984483	0.0958374	-0.880935	-0.447979	-1.88068	3.43535	0.035594	-0.321044	0.229587	0.0127536	-0.134113	0.0397026	0.354191	-0.159908	0.086876	-0.0420014	-0.530074	-0.593272	0.0026275	0.486985	-0.805381	0.251836
200798_x_at	0.43777	-0.71815	0.261932	0.242049	-0.0481465	0.200217	-0.213279	0.0526867	0.124247	-0.0188978	-0.160337	-0.28528	0.407322	0.538365	0.435592	-0.16468	0.013272	-0.353452	0.520323	0.64191	-0.101594	0.078172	-1.07896	0.015695	-0.329577	0.022541	-0.87586	1.06501	0.471459
200799_at	1.41999	0.144697	-0.297713	0.594583	-0.261389	0.345253	0.342856	0.316079	0.374961	1.31475	0.196624	0.405581	-0.386625	0.775427	0.781914	-0.018847	-0.071775	0.230265	0.202059	0.45085	-0.1372	0.006977	-0.188679	-0.025094	0.268931	-0.006905	-0.630196	0.601825	0.31477
200800_s_at	2.87539	0.12289	-0.440255	0.908539	-0.249878	0.1039	0.289	0.397214	1.09585	1.99548	0.41288	-0.067306	-0.0377949	0.962433	1.23362	-0.051637	-0.137676	0.296437	0.116993	0.988196	0.079799	-0.056842	-0.084213	0.009829	0.359976	-0.29349	0.011365	-0.213204	0.25753
200801_x_at	-0.271873	0	-0.41825	-0.0375671	-0.245004	-0.296291	-0.508129	-0.536846	0.012596	-0.286663	-0.103982	0.990191	-0.0923719	0.0339469	0.397189	-0.340445	-0.446761	-1.00954	-0.652453	-0.366526	-0.074369	-0.230016	-0.399705	-0.642385	-0.548796	-0.228347	-0.38792	-1.03776	-0.664009
200802_at	0.0284298	-0.307294	0.0581339	-0.0742457	0.672965	-0.0114441	-0.0617345	0.227539	1.22793	1.27785	0.0797031	0.326338	0.27967	0.771825	1.21091	-0.110659	0.0338885	0.163702	0.647593	1.07499	0.323289	0.184681	0.31525	0.460873	0.817472	-0.016723	0.704511	-0.017705	0.767144
200806_s_at	0.970097	-0.210569	-0.662085	-0.32618	-0.426146	0.0704366	-0.343093	-0.195581	0.655681	0.459215	-0.0548954	-0.439371	1.49391	0.112032	0.210956	0.844809	-0.000743	-0.68694	-0.094424	0.146365	0.13262	0.238667	0.095691	0.208419	0.358804	-0.070382	0.489872	-0.161903	0.336978
200808_s_at	-1.2054	1.00707	-0.0220711	0.881461	0.516728	-0.447137	-0.615236	-0.622558	0.12405	-0.124816	0.0632005	1.47803	-1.53608	0.136705	1.62091	-0.916168	-0.61219	-0.455095	-0.659008	-0.450136	-0.061646	-0.94657	-0.918671	-1.04341	-1.53458	-0.51187	-1.14514	-1.06709	-1.17859
200815_s_at	-0.826747	0.512625	0.933853	0.290284	0.260253	-0.384988	-0.152663	0.175533	0.543918	0.457876	-0.123591	1.12161	-0.745371	0.792239	1.21278	-0.040097	-0.043699	0.127547	0.378012	0.450885	0.253064	0.054037	0.476977	-0.196058	-0.011336	-0.028223	0.578139	-0.494606	0.08768
200821_at	-0.0838176	-0.561862	-0.123231	-0.143205	-0.343466	0.0535506	-0.0548351	-0.457054	-0.518911	0.0621299	-0.0878906	0.36521	0.112426	-0.153751	-0.0158508	-0.187224	-0.127793	-0.000166	-0.214923	-0.262582	-0.148579	-0.308181	-0.984568	-0.310682	-0.760589	0.011905	-0.96741	0.550854	-0.237478
200824_at	0.0690707	-0.0544972	0.00463996	-0.361243	0.0154515	-0.031869	-0.10837	0.0519588	-0.0777447	0.360726	0.335655	0.89152	-1.21232	-0.346988	-0.453032	-0.0955045	-0.86985	-0.058636	-0.314266	-0.792514	0.273	0.481956	0.467695	-0.323386	-1.35556	0.396875	0.35786	-0.462679	-0.70892
200826_at	0.102781	0.234047	-0.0654889	-0.11796	0.345214	-0.0875767	-0.115406	-0.494988	-0.0978872	0.985957	0.165705	0.769151	0.27215	-0.0550375	0.347567	0.085173	0.0008	0.034275	-0.157442	0.169461	0.111711	-0.126716	0.311113	-0.309501	-0.108908	0.021831	0.415998	-0.777409	-0.058953
200830_at	-0.147746	0.215668	-0.025813	0.376641	-0.0562547	-0.120312	-0.0261533	-0.110789	0.602722	0.588237	0.0785258	0.902034	0.167376	0.615308	0.722458	-0.062388	-0.019911	-0.083579	0.134226	0.350173	0.246861	-0.101634	-0.554766	-0.927275	-0.995152	-0.205676	0.271384	-0.734	-0.138402
200831_s_at	-0.0681526	0.765097	1.27067	1.38465	-0.497518	0.0541585	0.726456	0.869656	0.471138	-1.51107	-0.321861	-2.27242	-0.332257	1.17764	-0.634043	0.292359	0.219302	0.763047	0.093386	-0.745566	-0.053918	0.193545	1.31525	2.42846	1.82413	0.10817	1.437	2.70505	0.923263
200832_s_at	-0.516941	0.565002	0.708384	0.812572	0	0.0239163	0.666247	0.445643	0.0688581	-0.606716	-0.0227757	-0.776341	-1.20963	0.779514	-0.205872	-0.146081	0.200661	0.878967	0.07072	-0.237905	-0.184235	0.464905	0.45881	2.06995	1.48001	0.005228	0.735487	2.06786	0.726963
200835_s_at	0.116779	-0.959562	-1.26531	-0.177185	-2.45148	0.886383	0.450276	1.34115	2.09993	-0.125872	1.67389	-2.84747	4.06564	-1.96813	-1.5278	0.872691	0.137243	-0.963108	-0.455364	-0.343983	0.119376	0.042891	1.16097	-0.000839	0.065043	0.04737	1.10576	-0.864407	-0.048924
200836_s_at	-1.00843	0.753058	-0.127506	0.721708	-0.138757	-0.640334	-0.0778848	-0.255011	0.523462	0.37252	0.305944	0.301679	-0.751677	0.818986	1.2991	-0.115727	0.200212	-0.133531	0.019043	0.172409	0.218368	0.206401	0.433758	0.012064	-0.554922	0.029831	0.382744	-0.189512	0.015735
200838_at	-0.0162268	-0.0905648	-0.0451623	-0.304298	0.571051	-0.110129	-0.169962	-0.395285	-0.918655	-0.33363	-0.175726	0.206633	-0.54094	-1.22759	0.549682	0.003889	-0.313098	-0.146219	-0.798857	-0.444353	0.276097	0.012158	-0.320881	-0.653764	-1.25248	0.046289	0.113675	-0.898142	-0.953568
200839_s_at	-0.0530892	-0.242562	-0.279623	-0.397064	0.24875	-0.0098075	-0.187564	-0.18007	-0.641063	-0.354353	0.112941	0.0860035	-0.312573	-1.21816	0.211786	0.041632	-0.306868	-0.347014	-0.597977	-0.496086	0.326205	0.019258	-0.387393	-0.471697	-0.931187	-0.001678	-0.138342	-0.677158	-0.874031
200841_s_at	0.774142	-1.1153	-1.01814	-0.396163	-0.786733	0.810849	-0.0569207	0.306447	1.17923	1.19138	0.387206	-2.47666	4.6128	-0.329968	-0.204877	1.24363	0.493659	-0.312082	-0.352255	0.126186	-0.050286	0.581102	0.776191	1.31005	1.15752	-0.0656395	1.53195	-0.268644	1.06803
200842_s_at	-0.29046	-0.18878	-0.0700878	-0.0770909	0.126379	0.540981	-0.0749422	0.305	1.3266	1.68983	0.220396	-0.129041	0.997792	0.339099	0.712902	0.045379	0.02371	-0.093213	0.456498	0.65551	0.241809	0.230735	0.470368	0.656612	0.865392	0.081994	0.401125	0.193474	0.959561
200843_s_at	-0.750486	-0.0566329	0.139981	0.0372892	0.678153	0.16797	0.0386124	0.0580096	1.14174	1.78558	0.311002	1.06794	-0.278127	0.891428	0.946254	0.094289	0.109311	0.02704	0.491893	0.682424	0.149993	0.280745	0.410045	0.497489	0.942384	0.071707	0.5294	0.08115	0.944481
200848_at	-1.03232	-0.265172	-0.0303665	-0.36742	-0.0844499	0.308726	-0.111678	0.0564016	0.118791	-0.0164229	0.385041	0.812693	0.138401	0.0578384	0.46542	0.281741	0.358527	-0.513948	-0.287151	-0.03161	0.10313	0.005364	0.126465	-0.129868	-0.249817	0.15686	-0.063238	-0.180252	-0.132999
200855_at	-0.99692	-0.459839	0.555655	0.148629	-1.21548	0.47603	-0.601099	-0.400471	-1.19496	-1.52864	-0.308908	-1.20161	-0.0408997	-0.0910853	-1.73494	-0.165677	0.161895	0.396212	0.0372944	-0.216094	0.068727	0.308515	-0.63588	-0.149761	0.307653	-0.076148	0.257574	-0.512394	-0.616484
200856_x_at	-1.07278	-0.10736	0.910193	0.548079	-0.545236	0.354512	-0.0088091	-0.161811	-1.02253	-1.25446	-0.40489	-0.344583	-0.617701	0.21097	-1.29654	-0.371376	0.228187	-0.192742	-0.117803	-0.067902	-0.28137	-0.0188938	-0.411255	0.184102	0.339907	0.227856	-1.16461	0.887441	-0.185916
200859_x_at	-1.2576	0.20275	-0.827978	0.715914	-0.882047	-0.178953	-0.499811	-1.63902	-1.05122	0.782221	0.392624	1.76814	-1.16998	-0.331153	-0.534784	-0.282171	-1.34575	-1.56394	-1.75859	-1.47556	0.0009293	-0.609492	-1.5154	-1.72993	-1.85686	-0.587113	-1.0727	-2.52802	-2.47806
200861_at	-0.707185	0.0898066	0.571101	0.49448	0.48107	0.268554	-0.0753203	-0.512852	-1.05499	-0.0209867	0.00121163	1.13338	-1.1747	0.2233	-0.0297348	-0.0461366	0.192536	1.02552	0.221534	0.13276	0.607889	-0.277851	-0.252985	0.103496	0.101237	0.772892	-0.268971	-0.449157	0.155935
200862_at	0.23543	0.963702	0.975926	0.692832	0.177974	0.464274	0.883921	0.903119	0.482377	-0.232631	0.317959	-0.495309	-0.620988	1.02299	-0.129665	0.234973	0.611587	1.19955	1.4844	1.31735	0.410049	0.520729	0.75807	0.780341	0.875162	1.04577	1.04839	1.06162	1.03363
200864_s_at	0.0219073	-0.134755	0.210508	0.261675	0.551409	0.257938	0.194953	-0.531363	-0.112806	1.50563	-0.0514806	0.950488	-0.146341	0.672501	1.18992	-0.162525	0.571231	0.080076	0.829905	1.64145	-0.347441	0.152279	-0.053177	0.276892	-0.08712	0.044674	-0.681345	0.945889	1.16176
200868_s_at	0.646812	-0.167903	-0.00755314	-0.305604	0.114461	-0.540438	-0.527997	-0.280553	0.0893377	0.39965	0.0270005	-0.186971	1.2012	-0.428898	0.0061512	0.584584	0.034392	0.41281	0.336616	0.23745	0.519304	0.157397	0.642766	0.133344	0.449682	0.146874	0.789192	-0.402266	0.541558
200874_s_at	0.899658	-0.534651	-0.886448	0.475167	0.0583257	-0.662103	-0.494616	-0.64052	0.950368	-0.0343147	0.404183	-0.196804	0.920881	-0.162992	-0.460689	0.094053	-0.311043	-0.408971	0.187413	0.494304	-0.209454	0.081204	-0.371279	-0.606565	-0.533237	0.061004	0.049215	0.022325	0.361374
200875_s_at	-0.149437	0.161343	-0.877253	0.479973	0.139511	-0.495712	-0.0207245	-0.134166	1.63775	1.00281	-0.228124	1.16804	-0.195436	0.878855	0.843651	-0.011974	0.038908	-0.656015	0.392182	0.282592	-0.227418	-0.180859	-0.507673	-0.517601	-0.78857	0.008073	-0.131417	-0.285425	0.238143
200878_at	-0.104691	-0.113306	-0.182918	0.111404	-0.87772	-0.0583188	0.057667	-0.319649	-0.17283	-1.1177	-0.0462206	0.271488	-0.17975	-0.417828	0.616917	0.029853	-0.128989	-0.048274	-0.888098	-0.398544	-0.135735	-0.154852	-0.056184	-0.404676	-1.22137	-0.085758	-0.04148	-0.957339	-1.33173
200879_s_at	1.54922	0.259365	-0.634026	-0.14432	-0.48437	0.151621	-0.177017	-0.161802	0.165486	-0.86467	-0.356812	-1.51817	3.09577	-1.07835	-0.310007	0.0647004	0.929524	0.057378	-0.200951	0.0066978	-0.0146641	-0.252878	0.264684	-0.252514	-0.102827	0.256197	1.9121	-0.910412	-0.320584
200889_s_at	0.35523	-0.420665	0.141394	-0.80121	0.25569	-0.0368797	-0.280847	-0.463917	0.219424	1.10543	-0.10625	0.276493	1.39233	0.190552	0.42292	0.127507	0.270458	-0.131913	-0.11211	0.090257	-0.0088925	-0.114184	0.196606	-0.021829	0.007959	-0.102044	0.190539	0.122443	0.260743
200892_s_at	0.379486	-0.774643	-0.277522	-0.23334	-0.157249	-0.113285	-0.23271	-0.269105	0.133286	0.660199	-0.0967423	0.205034	0.957553	-0.0547305	0.354648	-0.011557	0.178391	-0.267331	-0.022296	0.310113	-0.116255	-0.229443	-0.305544	-0.033027	-0.058124	-0.004994	-0.192579	-0.273495	0.242743
200894_s_at	1.18551	0.729682	-0.592088	0.644794	-0.68141	0.184408	-0.0532027	0.0510021	0.729703	0.615656	0.431355	1.00707	0.754488	1.73072	1.42372	0.166232	-0.073491	-0.415275	0.18307	0.480601	0.716119	0.482883	0.238058	0.028636	-0.519363	0.2123	0.443871	-0.453991	0.197817
200897_s_at	-0.373721	-1.47414	-0.920416	0.140253	-0.430361	-0.425636	-0.877934	-0.636595	0.733998	0.429902	0.0699383	1.1839	0.104893	0.556698	0.961923	-0.890744	-1.72352	-1.24044	-0.737538	-0.067886	-0.319783	-0.964322	-1.58585	-1.36919	-0.536645	-1.12481	-1.24179	-1.45715	-0.408729
200900_s_at	-0.0142508	-0.575634	-0.634008	-0.274488	-0.918752	-0.154343	-0.382727	-0.127055	0.308609	0.0938333	-0.137042	-0.575747	1.67108	-0.803663	-0.469425	-0.071012	-0.13105	-0.239044	-0.523213	-0.127713	0.091226	-0.125727	-0.381723	-0.01155	-0.475939	0.124449	0.420155	-1.25514	-0.111992
200904_at	-0.404395	0.544206	-0.334515	0.9208	0.264757	-0.366092	-0.395876	-0.129047	0.845837	0.941224	-0.147221	1.33407	-0.831464	0.752663	0.537505	0.122518	-0.3745	-0.202623	0.182924	0.077575	0.399469	0.209173	0.257606	-0.032083	0.270389	-0.198953	0.556451	-0.352459	0.110763
200906_s_at	-0.76584	-1.02628	-1.75754	-0.054349	-1.73135	-0.501561	-0.88173	-0.409539	1.40326	0.526272	0.302771	-0.609091	1.6665	0.0241363	0.284617	-0.796629	-1.50915	-1.16612	-0.872284	-0.105069	0.127881	-1.11214	-0.990931	-1.31963	-0.40473	-1.05747	-0.373215	-1.89141	-0.569581
200907_s_at	-1.13018	-1.34374	-1.15378	-0.0250719	-0.72566	-0.494905	-1.05287	-0.613225	1.0238	0.550713	-0.0867342	0.757781	0.195546	0.570662	1.0654	-0.735526	-1.44953	-1.46169	-0.733196	-0.171104	-0.01266	-0.966344	-1.36633	-1.32239	-0.434137	-1.16196	-0.781764	-1.75987	-0.391574
200908_s_at	-0.014677	0.170684	-0.664386	-0.582417	-0.0701825	-0.934568	-0.828488	-0.288606	-0.334801	-0.647495	-0.00466867	-0.915351	0.256303	-0.412513	0.041834	0.049717	0.240958	-0.0189073	0.0797073	-0.118316	-0.307878	-0.0457554	0.759502	-0.139527	0.670192	0.204003	0.0131293	-0.188908	0.216019
200913_at	-0.330911	-0.502684	-0.28326	0.177969	-0.458438	-0.548225	-0.60444	-0.513915	0.860086	1.13109	0.160067	0.956429	0.2193	0.39007	0.585271	-0.152773	-0.079768	-0.363566	-0.365645	0.53132	0.172105	-0.182994	-0.179085	-0.486318	0.012842	-0.122442	0.6864	-0.281634	0.088853
200914_x_at	0.274559	0.278472	0.245373	0.331926	0.0311809	0.530204	-0.0330492	0.524285	0.180588	0.269027	0.165756	-0.17951	0.364194	-0.558582	-0.626944	-0.277192	0.081106	0.152668	-0.139163	-0.405757	-0.378517	-0.322463	-0.80897	0.080225	0.419292	0.083219	-0.866281	0.700081	0.475302
200916_at	0.608588	0.703203	0.344328	0.408217	0.532749	-0.0496292	0.0498295	0.185978	0.803154	0.0111373	0.170378	0.807361	0.636272	0.120835	1.14932	0.090335	-0.135458	-0.084737	-0.102098	0.378512	0.222845	0.062676	-0.177864	-0.202613	-0.556754	0.160819	0.042355	-0.020049	-0.39961
200917_s_at	-0.391353	-1.02077	0.0297648	-0.956572	-0.427634	0.4599	0.330974	0.476196	0.540564	0.536171	-0.18611	-0.890707	2.86506	-0.621745	-0.98562	0.966325	0.462243	-0.317279	-0.51526	-0.249633	-0.205267	-0.209473	0.515825	-0.214755	1.66052	-0.0726043	1.24674	0.064515	0.353949
200920_s_at	-0.971115	-0.269096	0.319117	0.421654	-0.836665	-0.0281879	-0.0637806	-0.31106	-0.676026	-0.440252	-0.309594	-0.0717811	-0.306992	-0.421442	-0.70391	-0.386271	-0.041317	-0.44819	-0.651193	-0.714	-0.627133	-0.337784	-0.199984	-0.034452	0.655339	-0.263409	0.09054	-0.414592	-0.811257
200921_s_at	-1.09406	-0.446278	0.164693	0.222457	-0.465687	-0.19668	0.14529	-0.412444	-0.740301	-0.0610656	-0.0319845	0.325729	-0.721754	0.200312	-0.38949	-0.344609	-0.316147	-0.379518	-0.572472	-0.623099	-0.475358	-0.378708	-0.559492	0.12042	0.779927	-0.267993	-1.10869	0.369701	-0.083586
200922_at	0.000951396	0.999215	1.06985	0.748922	0.732499	-0.0632421	-0.114484	-0.147586	0.212061	0.967163	0.343239	0.44226	0.334717	0.230098	0.558944	0.648978	0.0687604	-0.326682	-0.132761	0.720063	0.456304	0.521376	0.985448	0.41593	0.531601	0.0149546	0.763526	-0.488553	0.259515
200924_s_at	0.415744	0.223957	0.382922	0.958676	0.693439	0.0021856	-0.0810179	0.871298	2.34464	1.35325	0.568835	-0.0631751	1.11092	2.12245	2.64877	0.445692	-0.359096	-0.0672356	1.75055	2.25435	0.684453	0.627813	-0.005431	0.566649	0.571463	-0.060488	0.422556	0.239289	1.3028
200928_s_at	-0.180954	-0.860431	-1.02883	-0.389697	0.354518	0.759237	0.445049	-0.579333	-1.06494	-0.827335	0.498293	-0.020628	-0.472788	-0.949623	-0.708751	-0.131081	1.33273	0.430542	0.150116	-0.127382	0.242158	0.0382939	-0.438551	0.930459	0.427079	-0.01321	0.342182	0.991022	-0.0145093
200931_s_at	-0.907393	-1.41107	-1.03448	-0.00627878	-0.83842	-0.235274	-0.618992	-0.269719	0.748231	-0.0710273	-0.215173	0.175485	-0.0792602	0.107826	0.441967	-1.05273	-0.888919	-0.856972	-0.865187	-0.516558	-0.054866	-0.801024	-0.494571	-1.31568	-1.41196	-0.801673	-0.413603	-1.50905	-0.901988
200934_at	-0.16319	-1.07124	-0.330816	-0.208759	-0.0845959	-0.141671	-0.269538	-0.373854	0.162607	0.340175	-0.332673	-0.162365	0.395272	0.0554254	0.0690533	0.04111	-0.10397	-0.214547	-0.02967	0.057596	0.002348	-0.019817	-0.948361	-0.262549	-0.308267	-0.222128	-0.655448	0.739954	0.327715
200935_at	0.338947	1.82419	1.67851	1.07127	0.974333	-0.0164099	-0.755845	-1.38036	-1.40807	-1.34705	0.0421626	1.15388	-0.674149	0.627561	0.937028	0.0813643	-0.360825	-0.128694	-0.61491	-0.907595	-1.26393	-0.905724	-0.0054977	0.0613561	-0.997547	0.2735	-0.0358691	-0.586611	-0.420235
200940_s_at	-1.27268	0.430168	0.673599	0.415411	0.0817607	0.504862	-0.00746116	-0.202727	-0.579087	-1.19268	0.0493078	0.237971	-1.38066	-0.0513787	-0.459041	0.129774	0.151708	-0.0761214	0.0223236	-0.179176	-0.0750316	0.245387	0.333256	-0.020692	-0.448794	0.159814	0.64876	-0.923589	-0.83634
200946_x_at	0.545571	0.096037	0.728189	0.0821723	-0.578548	0.300545	0.27058	0.469666	-0.846187	-2.09579	-0.172761	-1.22576	0.217216	-0.063264	-1.13524	0.476272	0.225783	0.635066	0.290425	-0.643086	0.148109	0.010221	1.24422	0.535241	0.194058	0.240082	0.993327	0.414362	-0.088003
200947_s_at	0.480608	-0.195015	0.844004	-0.0834741	-0.458478	0.215904	0.229597	0.36132	-0.66813	-1.72512	-0.135704	-0.966055	-0.125532	-0.170426	-1.10648	-0.024511	0.10339	0.347373	-0.041115	-0.658261	0.036377	-0.113533	0.604976	0.771637	0.322569	0.188699	0.598938	1.0135	0.055735
200953_s_at	-0.0120451	0.0414458	-0.0672388	0.000303885	0.00909074	-0.078321	-0.0418635	0.0264946	0.00152199	-0.00520332	0.000302992	0.0155704	-0.00729403	0.04059	0.0247351	-0.601444	-0.472735	-1.03386	-0.592704	-0.836516	-0.099082	-0.0077065	-0.878525	-2.9251	-2.54209	-0.151775	-0.401373	-0.183188	-0.11614
200956_s_at	-0.737795	-0.0268059	-0.485876	0.139334	-0.212426	-0.0623954	-0.266673	0.275364	1.14023	0.669119	0.255307	0.260413	0.857462	0.226784	0.280021	0.761737	-0.102973	-0.471439	-0.182734	-0.426393	0.289797	-0.269701	-0.133804	-0.361192	0.121348	-0.120714	0.332638	-0.590061	0.384695
200957_s_at	-0.636601	0.175843	-0.582159	0.328642	0.409573	-0.113275	-0.509944	-0.160593	0.341905	0.619941	0.0111221	1.02726	-0.260668	0.0184118	0.320125	-0.0775105	-0.0886865	-0.29568	0.140441	0.315692	0.24058	0.113294	0.274535	-0.433774	-0.138469	-0.235672	0.580287	-1.12578	0.425026
200959_at	1.39072	0.0898528	0.0793057	0.576731	-0.00666782	0.252224	0.0822506	-0.156778	0.396308	0.178988	0.446843	-0.611328	1.50974	-0.492762	-0.539044	-0.083751	0.045046	-0.154158	0.015404	0.69457	0.324878	0.18036	0.006238	-0.128138	0.025311	0.391966	0.23125	-0.553087	0.146819
200964_at	-0.842002	0.7872	-0.0785083	0.42959	0.0160836	-0.127146	-0.238336	-0.185939	0.0581954	-0.052458	0.15987	1.09882	-0.785193	0.577837	0.640201	0.112983	-0.12162	-0.392747	-0.532079	-0.13319	0.069717	0.344247	0.066646	-0.199849	-0.405503	0.169166	0.666969	-0.647138	-0.678991
200965_s_at	-0.339843	-0.143479	-0.360792	-0.0927474	0.171041	-0.343645	-0.453202	-0.0236542	0.156938	-0.46885	0.133741	0.855696	-0.941585	0.127274	0.52888	-0.019211	-0.418236	-0.413422	-0.308517	0.166113	0.174724	0.277968	0.316526	-0.277215	-0.743536	0.165158	0.085934	-1.07326	-0.292122
200968_s_at	0.0984746	-0.0223979	-0.616613	-0.787446	0.263396	-0.10352	-0.307634	-0.388762	0.265642	-0.3552	-0.0896405	0.201181	0.79951	-0.276108	0.476327	-0.059221	-0.001795	-0.101735	-0.123076	-0.340953	0.134618	-0.281248	0.079372	-0.196783	0.146922	-0.070292	0.585221	-0.446198	-0.351357
200969_at	0.0893765	-0.559715	-0.095851	-0.489356	0.690071	0.318575	-0.011183	-0.176588	-0.0153867	0.993551	0.0854206	0.287912	0.072134	0.206743	0.750815	0.006152	0.187696	0.239459	0.443422	0.598682	0.168568	0.180826	-0.169689	0.842528	0.966452	0.045435	-0.256298	0.908218	0.858728
200974_at	-0.218814	0.0284156	-1.29063	-0.0276527	-0.661246	-0.0606749	-0.827467	-0.8674	-0.841737	-1.57818	0.070791	0.678186	-0.290284	-0.559653	-0.550568	-0.400251	-0.630543	-0.632922	-1.1	-1.27615	-0.0983654	-1.57927	-2.20909	-1.41642	-1.61673	-0.770684	-1.8593	-3.04	-1.5219
200975_at	0.237711	-0.284483	-0.229862	-0.299019	0.0828584	-0.0830546	-0.307249	-0.779059	-0.628978	-0.499293	-0.235437	0.362811	0.376885	-0.771585	-0.0658124	-0.048567	-0.0698965	-0.454437	-0.596607	-0.160237	0.126465	0.026134	-0.476773	-0.790847	-1.24876	-0.183201	-0.619482	-0.781126	-0.951245
200982_s_at	1.23599	0.536036	-0.0480786	-0.608512	-0.0753606	0.411939	0.85894	0.864549	-0.756657	-2.57483	0.287333	-0.378745	1.20404	-1.4431	0.55375	-0.16335	0.13894	0.094771	-0.571201	-0.593753	0.0345055	-0.529808	0.147028	-0.204309	-0.734936	-0.023201	0.765685	-0.591211	-0.806992
200984_s_at	0.324705	-0.023014	-0.654301	0.0122299	-0.365727	-0.589387	-0.475319	-0.903791	-0.611477	-0.0493469	0.083889	0.0207508	0.883064	-0.138003	-0.271462	0.273476	0.0920165	-0.293088	-0.121196	0.169166	0.135476	-0.0393485	-0.252823	-0.585085	-0.798658	0.269764	-0.380219	-0.44605	-0.375725
200987_x_at	0.12349	0.129976	-0.342256	0.155904	-0.626531	-0.126814	-0.353963	-0.295384	0.945209	0.727203	0.0306369	1.08901	1.32367	0.221359	0.908747	-0.062918	-0.01005	-0.673829	-0.289357	0.493797	0.0263115	-0.137546	0.25882	-0.491916	-0.634025	-0.235247	0.643521	-0.953417	-0.103913
200988_s_at	-1.74655	0.106482	0.707576	0.84075	0.354549	-0.303023	0.0446471	-0.7017	0.325039	0.515319	0.0750478	2.29419	-0.565724	0.706492	1.50115	0.080866	-0.216721	-0.485346	-0.636443	0.371216	-0.08439	0.55346	0.181584	-0.49912	-1.11162	-0.315208	-0.542482	-0.92831	-0.361051
200989_at	-0.182664	-0.83743	-0.544658	0.0216581	-0.772902	-0.396607	-0.68124	-0.474914	0.203149	0.383869	-0.171029	0.789254	0.60495	0.194864	0.114935	-0.357932	-0.1423	-0.829756	-0.49856	-0.391128	-0.275851	-0.164649	-0.879433	-1.02559	-1.41567	-0.155877	-1.52461	-0.304432	-0.940225
200990_at	0.12013	0.795769	0.199192	0.717783	0.342947	-0.102818	0.0815624	-0.0479267	0.372057	0.892276	0.445903	0.838664	-0.792423	0.681155	0.598762	0.622516	0.314626	-0.041924	-0.006356	-0.134204	0.668829	0.505154	-0.143288	0.315302	0.111039	0.394222	-0.372971	0.477636	0.0309416
200993_at	0.0371211	-0.289507	-0.0129053	0.313101	-0.0885674	0.101437	-0.308704	-0.0491608	0.77974	1.05216	0.147659	0.688867	0.436925	0.878436	1.01644	-0.275521	-0.242184	-0.785463	-0.087277	0.790545	-0.144881	0.110394	-0.47035	0.173322	-0.030001	-0.196837	-0.418479	0.085375	0.304432
200994_at	-0.132045	-0.187624	0.104659	0.688727	0.155217	0.194251	-0.14475	-0.057889	0.80277	1.4232	-0.00064383	1.0773	0.333118	1.04012	0.949577	-0.059233	-0.015042	0.085874	0.199302	0.519597	-0.207547	-0.399948	-1.50937	-0.054819	-0.230487	-0.14824	-1.08841	0.814632	0.632892
200996_at	-0.372283	-1.11467	-0.371542	-0.0119116	-0.492357	-0.363135	-0.38539	-0.284957	0.0407075	0.319844	-0.249261	0.177875	0.402899	0.117635	0.344445	-0.315551	-0.75114	-0.565513	-0.138034	-0.048346	-0.155172	-0.672312	-0.687692	-0.777819	-0.480936	-0.590248	-0.57716	-0.209844	0.077767
200998_s_at	-1.08044	0.43684	-0.175282	0.388843	0.058422	-0.118874	-0.0659332	0.152503	1.18732	1.24678	0.0475757	1.58914	-0.177445	0.636334	1.16201	0.108167	0.012306	-0.455121	-0.048272	0.271642	-0.083651	-0.109501	0.797914	0.150028	0.808338	-0.037009	0.369595	-0.296898	-0.062736
200999_s_at	-0.719499	0.235516	-0.477992	0.250925	0.143329	-0.327386	-0.220743	-0.255531	0.978327	1.44602	0.0566187	1.21573	0.0717229	0.513089	1.22196	-0.100388	0.152797	-0.498115	-0.027279	0.426008	-0.226572	-0.171132	0.41314	0.121743	0.280474	-0.075083	0.257764	-0.20352	0.081974
201005_at	0.217869	-0.0560445	0.0619623	0.275764	-0.3056	-0.68639	-0.828948	-0.507795	0.752035	0.819968	-0.0231775	0.022559	1.13	0.0425333	0.0214002	-0.278088	-0.417198	-0.243819	-0.156042	0.538537	0.037035	-0.222817	0.268252	-0.081353	-0.044512	-0.197401	0.176252	-0.572138	-0.058539
201008_s_at	1.26329	-1.12646	-0.138854	0.206857	-1.28475	0.80735	0.0151789	0.408847	0.558622	-0.502695	0.638321	-0.803715	1.71861	-1.89287	-3.28334	1.78269	0.768696	0.415029	-0.41798	-0.549145	0.17434	0.428754	1.5517	1.22817	1.73168	0.540267	0.2224	-0.593723	0.0089331
201009_s_at	0.433185	-0.706931	-0.0286585	0.487625	-0.668415	0.799947	0.189791	0.487698	0.228186	-0.607489	1.33945	0.462069	0.428619	-1.82199	-1.84839	1.09933	-0.316834	0.471229	0.0316744	-0.272637	0.591648	0.505905	0.789308	1.38942	1.49411	0.371895	0.217028	-0.134213	-0.099595
201012_at	0.0357291	1.56879	0.343772	1.5119	1.4405	0.912673	0.933597	0.753501	0.474559	1.41466	0.277678	1.10618	-0.463572	0.431556	1.21082	0.380995	0.169065	-0.0395107	0.490086	-0.0856667	0.534651	0.813335	0.093265	0.288531	-0.386804	0.538271	-0.299761	0.0440707	-0.452135
201016_at	-0.606727	-0.636423	-0.0128057	0.471391	0.219303	0.0337505	-0.357412	-0.0514829	-0.0606023	0.458936	-0.284336	0.795886	-0.25673	0.527608	0.544147	-0.171888	0.220153	-0.188956	-0.128739	0.036513	-0.291318	-0.249415	-1.64793	-0.152447	-0.08715	0.096717	-2.37906	1.65646	0.527251
201019_s_at	-0.139615	-0.0460654	0.048371	0.17914	0.0796821	0.232013	-0.11097	-0.168371	-0.284071	0.204332	0.0469073	0.373512	-0.175965	0.0607433	0.151313	-0.018922	0.169789	0.152601	0.221997	0.049825	-0.236165	-0.307548	-1.54719	-0.082651	-0.247313	0.265612	-1.96485	1.3492	0.311081
201020_at	0.0434499	0.0232863	0.0692818	0.16315	-0.426526	-0.167506	-0.284334	-0.189728	0.766011	0.482176	-0.20489	0.689679	0.379271	0.980616	0.772409	-0.048133	0.017972	0.153659	0.37029	0.484632	-0.009004	0.316211	0.549261	0.108354	-0.591831	0.379209	0.548465	0.05807	-0.222018
201021_s_at	0.00154113	-0.178437	0.112809	0.483453	-0.215534	0.307613	-0.220827	0.00821788	0.167171	0.726121	-0.0940065	-0.154908	0.31937	0.855355	-0.240672	-0.117132	-0.136958	0.197109	-0.003167	0.30158	-0.034564	-0.306493	-0.970096	-0.288867	-0.571998	-0.064783	-1.25701	0.620248	0.365909
201026_at	-0.499673	-0.311914	-0.430204	-0.085237	-0.436781	0.218927	-0.857491	-0.837118	-0.40621	0.00261011	-0.51488	-0.6911	2.29063	-0.609549	0.0140201	0.165004	0.006457	-0.284795	-0.170277	0.103671	0.029632	-0.526919	-0.402886	0.049933	-0.38835	0.262164	0.011028	-0.260831	-0.450133
201027_s_at	-1.13192	-0.248434	-0.323557	0.186692	-0.0741925	-0.199389	-0.11088	-0.347552	0.575554	0.860215	-0.149525	1.22545	-0.479369	0.978839	0.644303	0.724356	0.169291	-0.576724	-0.185989	0.257316	0.048261	-0.043645	0.124515	-0.267912	-0.520466	-0.125816	0.142375	-0.596431	-0.340865
201030_x_at	0.371412	0.222954	-0.173004	-0.181776	0.102297	0.150618	-0.165868	-0.276393	-0.75604	-0.257991	0.467931	0.397139	0.378973	-0.243508	-0.024622	0.249128	0.253405	-0.531948	-0.965801	-0.383586	0.392236	0.347729	0.10929	-1.05886	-0.53667	0.105619	0.307571	-1.19223	-0.769011
201031_s_at	0.39958	0.172287	-0.29862	0.337853	-0.174089	0.0778912	0.0290508	-0.120548	-0.0320771	-0.0411884	-0.277253	-0.0692427	-0.726161	0.428024	-0.237286	-0.006449	0.134175	-0.233388	0.237287	-0.354289	-0.159787	-0.101589	-1.07281	-0.100094	-0.425182	0.160368	-1.79432	1.36753	0.089797
201034_at	0.00498358	-0.91028	-0.306928	-0.852711	-0.330893	0.203956	-0.144907	-0.804261	-1.38786	-1.67546	0.0558601	-0.314475	-0.151249	-1.12854	-0.721898	0.0931245	-0.207491	-0.217976	-0.774107	-0.983352	0.212826	0.168663	-0.455511	0.069042	-0.282377	0.471	-0.556136	-0.391147	-0.849348
201035_s_at	0.434521	0.922787	0.0431431	-0.262083	-0.0654547	-0.159119	0.326526	-0.00316497	-1.0519	-1.73085	0.00397583	-0.863036	-0.0386137	-0.517835	0.207169	0.362366	-0.126035	0.416084	-0.041094	-0.491733	-0.11015	0.10399	0.33324	0.218221	0.938544	0.0942695	0.580739	-0.068353	0.12078
201037_at	-0.501924	-0.108881	-1.49933	-0.107673	-0.0653766	-1.10756	-0.856006	-0.68564	1.53793	1.21608	0.0853193	1.43881	0.356494	-0.360262	0.746473	-0.345333	-0.96158	-1.47867	-1.96457	-1.12901	0.174356	0.090252	-0.565576	-1.07997	-1.34975	-0.150578	-0.146724	-2.31746	-1.67125
201038_s_at	-0.20551	-0.739319	-0.420465	-0.108707	-0.679435	0.370615	-0.134077	-0.675247	-0.88498	-1.44129	-0.24822	0.589265	0.0040054	-0.820462	-0.714115	-0.200665	0.049072	0.114367	-0.749579	-0.507933	-0.368459	-0.289042	-0.435642	-0.110506	-1.37339	0.044341	-0.643516	0.04933	-0.49829
201039_s_at	0.30934	0.291661	0.07702	0.370677	-0.117332	-0.151842	-0.120521	0.53285	1.00555	0.695034	0.154084	-0.707963	1.16497	-0.198689	-0.176779	0.63857	-0.121665	-0.025143	0.102876	0.159673	0.306635	-0.002519	0.758524	0.30368	0.594073	0.103153	0.636714	-0.307065	0.506855
201042_at	-0.540328	0.469513	0.436478	0.748193	-0.43991	-0.200513	-0.723465	-0.730831	1.37515	0.920763	-0.0270042	1.56195	-0.158886	0.951336	1.63083	-0.190381	-0.099042	-0.919348	-0.836038	-0.901076	-0.107587	-0.198728	-0.595868	-0.963199	-1.56783	-0.284128	-0.142014	-0.700346	-1.09033
201043_s_at	1.76508	-1.40531	-0.9346	-0.624877	-1.27531	-0.021733	0.279657	-0.0328207	-0.87365	-1.49434	-0.113497	-1.26446	2.67834	-3.05693	-0.974185	-0.342275	-0.137669	0.533165	-0.468695	-0.566002	-0.218111	-0.094581	-0.279192	-0.242477	-0.337277	-0.032818	-0.797973	-0.212269	-0.43274
201044_x_at	1.26835	-0.69996	-0.575842	-0.214845	-1.47592	-0.344994	-0.345174	-0.257841	-0.189751	0.342105	-0.186738	-1.41454	3.18005	-0.440959	-0.529618	1.52729	-0.379595	-0.865102	-0.405983	0.173572	-0.144927	0.602511	-0.554752	-0.914059	-0.682346	-0.236358	0.69411	-1.55106	0.0223634
201045_s_at	0.95121	0.0143469	-0.0149897	-0.0392917	0.00232847	-0.040244	-0.00912228	0.012137	-0.00958746	0.0457557	-0.190355	-1.00932	0.349933	0.0174926	0.00321815	0.0023555	-0.483743	-0.171697	0.0045412	0.329365	-0.0057756	-0.0033749	0.002162	-0.0116834	0.290067	0.0047574	1.3102	0.503335	-0.206383
201046_s_at	-0.692248	0.647792	0.84756	1.07044	0.911321	-0.0963326	0.269327	0.605872	0.922805	0.906423	-0.135659	1.20575	-1.08102	0.818244	0.8779	0.075921	-0.043136	0.24503	0.417382	0.202437	0.242245	0.153076	0.416442	0.257272	0.658001	-0.004679	0.66245	-0.459471	0.652152
201047_x_at	-0.218645	0.246084	0.142541	0.543982	0.518277	0.269315	0.147764	0.239904	0.580146	1.48144	0.0385628	0.460892	-0.292961	1.28238	0.925595	-0.196584	0.363744	0.369137	0.66566	0.990237	-0.102483	0.045601	0.533869	0.699354	0.492657	0.096087	0.325973	0.753058	0.916314
201048_x_at	1.36467	-0.908584	0.431512	-0.552544	-0.481082	0.0343303	0.474837	-0.147542	0.516481	1.08726	-0.164235	-1.50431	3.16557	0.403434	-0.8528	0.712161	0.796953	0.0503712	0.183722	0.682057	-0.123843	0.193379	0.700435	0.724616	0.415658	-0.130742	1.28052	0.185811	0.711928
201058_s_at	-1.57283	-0.177134	-1.95143	0.159753	-3.0688	-0.116331	-0.421616	-1.28854	-1.06856	0.430113	0.274833	3.72163	-0.761081	-2.02087	-1.63819	-0.0704317	-0.589954	-0.979209	-1.77994	-1.2175	-0.291458	-0.415867	-0.907253	-1.27108	-3.05884	-0.430616	-0.721893	-4.25801	-2.01357
201070_x_at	0.944504	-0.615483	0.0210489	0.0480323	-1.02091	0.911004	0.528248	0.720124	0.517996	-0.0228712	0.123977	-2.78338	2.48678	-2.53469	-2.30619	0.558592	-0.217729	-0.322774	-0.410185	-0.310642	0.203957	0.424792	0.183412	0.747681	0.112377	-0.132461	0.940798	-0.201837	-0.168014
201072_s_at	-0.95916	-0.529323	-0.65242	0.440345	-0.80383	0.43986	0.450159	1.31155	1.74859	0.886465	0.420585	-0.74751	2.43828	-0.358618	0.520687	0.205457	-0.111896	-0.313111	0.059027	0.260204	0.241793	0.031246	0.136587	0.0488435	0.008088	-0.065322	0.336888	-0.601429	-0.213893
201073_s_at	-0.388636	-0.185296	-0.190846	-0.0605235	-0.627498	0.292339	-0.108149	0.040805	0.224248	0.122674	0.281898	0.029815	0.824065	-0.0969017	0.221795	0.18216	-0.179184	-0.173889	0.250033	0.896238	0.214823	0.022713	0.0592417	0.205027	-0.164012	-0.0523477	-0.531271	0.0702308	0.787641
201074_at	-0.918155	-0.0566315	-0.474605	0.416918	0.575312	-0.209203	-0.301818	-0.337032	0.383469	0.946475	0.190431	1.4663	-0.790286	0.898553	1.4464	-0.085166	-0.186226	-0.462378	0.206913	0.33369	-0.0087	-0.039451	-0.010556	-0.077653	-0.424263	0.024209	0.285532	-0.788706	0.15235
201075_s_at	-1.43822	-0.0646863	-0.659537	0.0676728	0.428877	-0.470333	-0.429041	-0.646721	0.351583	0.680396	0.167406	0.8441	-0.508243	0.948018	1.05721	0.405399	-0.299487	-0.414709	0.106579	0.134062	0.088558	-0.048121	-0.696905	-0.394954	-0.328377	-0.160125	-0.140725	-0.513942	0.316202
201079_at	-0.0868378	0.311656	-0.182917	0.23958	0.444095	-0.329661	-0.482248	-0.232958	0.818408	1.53871	0.108817	1.18445	0.215101	0.450338	0.732838	0.025128	0.157085	-0.582211	-0.324904	0.56097	0.107541	0.090012	-0.057104	-0.136456	0.019662	0.000773	0.051876	-0.283493	0.241463
201082_s_at	-1.02559	0.810192	0.186941	0.646505	0.0669185	-0.372737	-0.0811527	-0.347305	0.461108	-0.168729	0.523188	0.699284	-1.62027	0.422939	0.608764	0.256598	-0.232974	-0.292945	-0.868829	0.130619	0.389951	-0.568297	0.318142	-0.965356	-0.751021	-0.984505	0.529954	-1.36274	-0.883719
201083_s_at	0.313455	-1.22665	0.599929	0.100797	-0.555334	0.685121	0.0773376	0.267518	-0.413968	0.478567	-0.0558143	-1.045	0.500698	-0.511926	-1.57164	0.2238	0.381571	-0.230638	-0.234714	0.156008	-0.422541	0.129422	-0.473365	0.364119	0.526165	0.231863	-0.167863	1.14392	0.731926
201085_s_at	-0.865727	-0.731629	-0.482766	0.0359788	-1.56681	0.289859	0.0977157	1.08141	0.572061	0.162633	0.428419	-1.7515	1.53633	-1.95785	-2.58202	1.05357	0.132478	-0.859838	-0.534186	-0.860282	0.038635	-0.080266	0.314321	0.182203	-0.0658975	0.219142	0.066683	-0.142082	0.058459
201087_at	-1.06899	0.342038	0.134787	0.122703	0.104789	0.487612	-0.328918	-0.555531	-0.357684	0.359389	-0.070996	0.56693	-0.976836	-0.114968	-0.309977	0.0816336	-0.203872	-0.272245	-0.317848	-0.10185	0.0109662	0.0188643	-0.504702	-0.82526	-0.705502	-0.377799	-0.004232	-0.729531	-0.816444
201088_at	0.315463	-0.485103	0.21149	0.286049	-0.407848	-0.053135	0.494554	0.475662	0.425811	1.06629	-0.0722588	0.159903	0.581803	1.49459	0.630197	-0.122229	0.309476	-0.154035	0.207049	0.279464	-0.194209	-0.179871	-2.04678	-0.297652	-1.0071	0.11477	-2.10251	1.63504	0.27751
201091_s_at	-0.178212	-0.46373	-0.255802	0.167115	-0.328735	-0.0438929	-0.251977	-0.124927	0.576789	0.785175	-0.257182	0.303702	0.74294	0.380118	0.299168	-0.241714	0.295659	0.138693	-0.123453	0.254708	-0.47418	-0.221137	-0.992697	-0.331171	-0.871649	0.028749	-1.4121	1.07071	0.197093
201096_s_at	0.0959366	0.190425	-0.0660677	-0.0387985	1.16403	-0.194537	-0.156848	-0.332874	0.66914	2.24631	-0.0610466	0.321483	0.951222	0.376975	0.507433	0.269627	0.050476	-0.069192	0.335332	1.45146	0.146668	0.163053	0.308874	0.398549	1.15576	0.056335	0.106266	0.430065	1.30588
201101_s_at	0.514801	-0.652565	-0.338359	-0.116418	-1.5676	0.661299	0.216199	0.711878	0.250418	0.271789	0.356216	-3.06424	3.05556	-1.70029	-2.2982	0.62501	0.249099	-0.260936	0.017132	0.343221	-0.017047	0.596651	0.078796	0.456058	0.476556	0.280689	1.27256	-0.406127	0.907038
201108_s_at	0.326095	-0.234338	-0.0268932	-0.377831	-0.232138	-0.639583	0.301706	-0.24999	-0.687525	1.31018	0.216914	0.558783	0.319238	-0.489941	-1.0356	-0.56984	-1.08958	-0.645222	-1.35392	-1.30738	-0.376426	-0.906985	-1.45475	-2.49823	-1.52988	-1.43254	-0.668186	-3.29922	-2.29873
201109_s_at	2.0736	-2.85226	-0.0814977	-1.7695	-0.847421	-0.0180927	-0.0458686	-0.257963	0.0969414	-0.391586	-0.741345	-0.109268	1.36109	-0.320423	2.07745	-1.26721	-2.6401	-3.79642	-2.61695	-0.577298	-1.23528	-1.7677	-2.4154	-3.06463	-1.44195	-1.6145	-1.96002	-3.88678	-0.964442
201110_s_at	0.192354	-2.76518	-1.71056	0.0995961	0.406697	-0.571481	-1.38499	-1.03539	-0.217308	0.944515	-1.62038	0.385728	0.200824	-0.360635	1.85134	-2.10967	-2.5124	-2.99816	-2.54188	-0.603048	-1.00541	-1.71818	-4.82965	-3.09991	-1.68103	-1.52252	-4.12759	-1.39097	-0.783259
201116_s_at	0.187167	-0.106394	0.169854	-0.73416	-0.109928	-0.252538	0.252349	-0.592375	-0.724155	-0.700877	-0.224747	-0.686155	0.449319	-0.481663	-0.518616	0.889781	0.576419	-0.181621	-0.225618	-0.143875	-0.164952	-0.042795	1.08648	0.2805	0.401657	0.451174	-0.395713	-0.431701	-0.432538
201117_s_at	0.0336094	-1.38471	0.277322	-0.901421	-0.119401	0.0276024	0.0762745	-0.50121	-0.922584	-0.635568	-0.442715	-0.317761	-0.0418285	-0.488537	-0.259245	0.233459	-0.0540199	-0.214044	-0.928654	-0.86412	-0.814485	-0.237397	-0.317836	0.136142	-0.205895	0.241791	-1.31061	1.99729	-0.246083
201118_at	0.908715	1.1376	0.83052	0.674597	0.236589	0.581236	0.922738	0.822621	0.628535	0.0861931	0.504392	-0.387554	0.456449	1.52107	0.895151	-0.200246	0.58749	1.51908	0.526922	0.650443	0.557619	1.04696	0.54108	0.915598	0.672587	0.87534	1.69685	0.225625	1.06068
201120_s_at	0.437081	-0.45238	-0.165839	-0.398684	-1.18522	0.143572	0.102266	0.175694	-1.23565	-1.9617	-0.227364	-1.62987	1.07806	-0.580344	-1.40269	0.770004	0.149163	0.576761	0.180722	-0.076947	0.274232	0.411951	0.335493	0.242259	0.210982	0.276564	0.375495	0.167475	-0.256994
201122_x_at	0.830166	0.783943	-0.321883	0.0358589	0.0103578	0.0465219	-0.237382	-0.271622	1.07872	0.824562	0.062841	0.276394	1.14183	0.131035	0.0898999	0.355837	-0.17477	-0.176697	-0.324298	0.060943	0.276978	0.008502	-0.664596	-0.310334	0.04643	-0.005746	0.00648	0.056977	-0.0595115
201123_s_at	1.24413	-0.318434	-0.16998	-0.152611	-0.417457	0.0438967	-0.662274	-0.23375	0.491636	0.687821	0.0732689	-0.466092	2.48418	-1.04865	-0.551889	0.638308	0.009914	-0.247089	-0.208784	0.31624	0.006061	0.024608	-0.542264	-0.235202	-0.258976	0.073573	0.182914	-0.53418	0.059407
201126_s_at	-0.417248	0.872866	0.476047	0.13289	0.954138	-0.139104	-0.304585	-0.276381	-0.406922	-0.0632653	0.0824285	0.780889	-0.779634	0.431933	0.270099	-0.091766	0.17538	-0.203326	-0.197714	-0.164897	-0.053583	-0.042023	0.209885	-0.070897	0.319315	0.132239	0.683787	-0.527208	-0.206533
201127_s_at	0.416946	1.93656	1.14309	1.68631	-1.33491	0.46561	1.55338	1.21858	0.898942	-1.02044	0.261966	-1.62393	-0.0423083	1.95828	-0.543774	0.0344295	0.976614	1.99453	0.688737	0.011733	-0.153061	0.366837	1.01716	1.35819	0.311936	0.495455	1.89596	1.38282	0.292762
201128_s_at	0.216164	1.6593	0.921319	1.01192	-0.836841	0.705953	1.40039	1.02633	0.533836	-0.660724	0.276636	-0.861775	-0.596175	1.57809	-0.307037	-0.334556	0.623133	1.37198	0.458983	-0.154751	-0.130987	0.375521	0.407131	1.08267	-0.331258	0.248296	0.725028	1.54228	0.415424
201129_at	0.0112761	-0.955512	-0.905864	-0.00775379	-0.287997	0.683578	0.104256	-0.689915	-0.58022	-0.687672	-0.0772154	0.420311	0.0788187	-0.801887	-0.288386	0.368028	-0.219588	-1.02478	-0.122873	-0.0709959	0.25659	0.495335	0.222639	-0.871144	-0.82148	0.161626	0.158741	-0.797595	-0.0186295
201130_s_at	1.66362	-1.13911	0.526725	-1.12589	-1.04604	0.967893	-0.33024	-0.267502	-2.00471	-3.45911	-0.0546243	-2.38864	2.93547	-2.82844	-2.44958	0.0597956	-0.0214822	-1.1508	0.163389	0.608828	-0.0060451	0.0051987	0.0010865	0.467622	0.528819	0.0069809	0.0121739	0.0105004	-0.231342
201136_at	0.310335	0.0868393	0.392677	0.893203	0.359358	-0.00370502	-0.0438508	0.146781	1.82395	2.2521	0.00399753	1.03232	0.429006	0.795495	0.959346	-0.250483	-0.115232	-0.044299	0.185555	0.767491	0.030426	-0.133901	0.440536	-0.010068	0.017825	-0.021622	0.629684	-0.460539	0.105967
201137_s_at	0.0603082	0.130904	-0.228592	-0.0595233	0.151916	1.32445	0.785666	-0.0340509	-0.0268381	-0.269658	-0.127976	0.054589	-0.15766	0.316926	-0.0724858	-0.238867	1.09762	0.139756	-1.241	-1.65813	0.684446	1.39438	0.282586	-0.0452943	-0.447337	0.564448	-0.452185	-1.21911	-0.94371
201138_s_at	0.0713875	-0.27691	-0.856976	-0.0953996	-0.594814	-0.181384	-0.380126	0.0421296	0.602746	0.0550074	-0.0634207	0.352888	1.2496	-0.429139	0.340458	0.06434	-0.2026	-0.34558	-0.368303	0.05465	-0.246203	-0.192957	0.105208	-0.270572	-0.629696	0.025975	-0.253526	-0.550017	-0.061414
201139_s_at	-0.19071	-0.00331444	-0.780134	0.019674	-0.131595	0.019957	-0.265846	-0.181433	0.355712	0.521108	0.065008	0.902366	0.438096	0.425677	0.648105	-0.064859	0.257315	0.143338	-0.307103	0.217064	-0.404894	-0.176958	-0.657334	-0.398864	-0.538639	0.040422	-0.704636	0.079972	0.042193
201141_at	0.35938	0.597	-0.320644	-0.56326	-0.210978	0.312284	0.0922035	-0.255871	-1.55039	-1.78051	-0.0462327	-0.676367	-1.40977	-1.152	-1.09458	0.25033	-0.313724	-0.048769	-0.27574	-0.794001	0.212908	-0.017252	0.094968	-0.232142	-0.908566	0.037331	0.261239	-1.57091	-1.50186
201144_s_at	0.180201	-0.321549	-0.44622	-0.160521	-0.197648	-0.284567	-0.370692	-0.0945591	0.800016	1.05429	-0.0985797	0.494879	0.974282	0.211508	0.778459	-0.167638	0.00225	-0.311439	0.272062	0.5987	-0.0066	-0.0017855	0.300594	-0.269085	-0.369683	0.032896	0.373219	-0.455409	0.502958
201147_s_at	-0.781957	0.206575	-1.28147	-0.671546	0.0927556	-0.853692	-1.53818	-1.1117	-0.208165	0.173204	-0.221522	1.88667	0.768257	0.897057	1.53061	-1.37703	-1.81723	-1.39629	-2.09733	-1.56399	-1.11575	-1.86527	-1.92994	-2.93549	-1.03805	-1.21257	-1.47422	-2.71163	-1.48878
201148_s_at	-0.149031	-0.782119	-0.630496	-0.462758	-0.318881	-0.135289	-0.380564	-0.232164	0.0626754	-0.378023	0.275138	0.0712621	0.468533	0.0182983	0.565214	-1.37705	-1.41181	-1.62959	-1.41434	-1.37254	-0.585119	-1.44593	-2.88784	-1.48377	-1.10606	-1.41041	-1.6105	-1.17358	-1.06774
201149_s_at	-0.399684	-1.01702	-1.30161	-1.00068	-0.644179	-0.273789	-1.58423	-1.10828	-1.04471	-1.12828	-0.178053	0.807647	1.75649	-0.821124	-0.0256784	-0.662995	-1.08896	-1.37756	-1.38885	-0.916402	-0.872606	-1.45856	-2.34986	-1.74988	-1.29612	-1.4286	-0.76389	-1.95118	-1.64738
201150_s_at	-1.04711	-1.7705	-1.12849	-0.655183	-0.166997	-0.575634	-0.509283	-0.740976	-0.406424	-1.27855	-0.362727	1.02728	-0.298396	-0.0261703	0.201273	-2.19476	-1.18366	-1.18006	-1.0809	-0.95699	-1.72249	-2.57783	-2.04299	-1.31897	-1.16525	-1.62398	-1.16357	-1.3965	-0.614612
201151_s_at	-0.0761843	-1.44116	0.191233	-0.450648	-1.65131	0.0932165	-0.478642	-0.186651	-0.852044	-0.0911584	-0.594462	-0.626342	1.05471	-0.825674	-1.11983	0.818809	0.230385	-0.628491	-0.703495	-0.785834	-0.628542	-0.681162	-1.10179	-0.761944	-0.654915	-0.195615	-1.6642	1.05751	-0.014107
201153_s_at	-0.328234	-0.242866	-0.166799	-0.00700465	-0.247725	-0.144914	-0.246996	-0.231709	-0.386195	-0.0958624	-0.244125	0.248041	-0.249675	0.547346	-0.00032508	-0.166397	0.037185	-0.118981	-0.322978	-0.280902	-0.176663	-0.380354	-1.41068	-0.8134	-1.06097	-0.052163	-1.57189	0.837183	-0.245273
201160_s_at	0.52224	-0.131404	0.0190706	0.358537	0.0332758	0.0589227	-0.152145	-0.461703	1.23801	1.57005	0.137582	1.08061	0.689074	0.621544	0.593372	-0.210161	0.572824	-0.027773	-0.36227	0.214406	-0.003078	0.224573	-0.229865	-0.185468	-0.457956	0.228971	-0.392489	0.159688	0.218201
201161_s_at	0.563858	0.597695	0.0896241	0.80233	0.531069	0.346678	-0.235503	-0.946807	2.14014	1.86348	0.0384695	1.25647	0.607378	0.793448	0.552888	0.377125	0.355773	-0.336331	-0.529293	0.294271	0.618498	0.469471	-0.228279	0.090696	-0.585031	0.141278	0.258579	-0.308271	-0.024373
201162_at	-0.0919159	0.0308929	-0.052896	0.0850487	-0.0238467	-0.011954	0.859073	0.266297	-0.235525	-0.0270806	0.0191489	0.19625	-0.773416	-1.04325	-0.098918	-0.57431	-0.468226	-1.14093	-2.06861	-4.18166	0.119665	0.387472	-0.133939	-0.691064	-1.95447	0.503593	0.683082	-1.40233	-0.0538285
201163_s_at	-0.431372	-0.381186	-0.778715	0.0116871	-1.19277	-0.0501352	-0.28459	-0.595307	-1.53853	-1.60902	-0.345385	0.170306	0.68158	-1.40022	-2.17134	-0.366576	-0.422586	0.0166253	-2.37783	-4.07765	-0.0869807	0.137089	-1.48939	-0.654865	-1.20338	0.19059	-0.671598	0.231307	-0.855018
201167_x_at	-0.619275	2.31337	1.14713	1.49597	0.676036	-0.0548157	-0.932192	0.070137	0.0448842	-0.327041	-0.136819	1.38138	-0.00855029	1.26234	2.61097	-0.130595	0.177991	-1.45162	-0.191322	-0.167755	-0.266765	-0.112029	-0.337926	-0.609651	-0.91116	-0.513412	1.11346	-0.589333	-0.439662
201168_x_at	-0.600452	1.21018	0.883647	1.64417	0.534633	-0.260523	-0.2395	0.172479	1.03423	0.855759	-0.0389345	2.09189	-1.39905	1.14515	1.24881	-0.167332	-0.425099	-1.05686	0.023574	0.250123	0.394759	0.230176	-0.437811	-0.389854	-0.441937	-0.147983	0.236159	-0.661037	-0.437739
201169_s_at	0.134749	-1.31321	0.659892	0.566794	-1.31242	0.058659	-0.0542076	-0.208209	-0.470294	-2.27797	-0.796269	-2.09389	1.2768	-0.996146	-0.61194	0.0180513	-1.85018	0.13024	-0.318783	-0.142723	-0.0026243	-0.545977	-0.420947	-0.015831	-0.295525	-0.918948	0.0120163	-0.161426	-0.0497155
201170_s_at	-0.332416	-0.707386	0.863027	1.12559	-0.63595	-0.378631	0.148534	0.206562	-0.185086	-2.09367	-0.648385	-1.07245	-0.50761	-0.247332	0.00341601	-0.627885	-0.521833	0.38776	-1.00242	-1.94565	-0.114055	-0.531093	-1.13022	-0.896107	-1.79137	-0.141905	-0.376329	-0.790503	-1.59764
201171_at	-0.440672	-1.41939	-2.22019	-1.70667	-1.46421	-1.17663	-0.900323	-0.811363	-1.04511	-0.764358	-0.765701	-2.38203	2.88035	-3.42658	-2.18328	0.191688	0.182418	-0.0677046	-0.186546	0.052138	0.0407591	-0.24338	-0.725451	-0.395579	-1.12118	0.396956	-0.515125	-0.583466	-0.192736
201173_x_at	0.562857	0.548427	0.00180491	0.346214	-0.225476	-0.107675	-0.153348	0.178312	0.692097	0.574801	0.124229	0.127672	0.274535	0.767888	0.940146	-0.286187	-0.095525	-0.270478	-0.074262	0.183166	0.067131	0.003392	0.395508	-0.47394	-0.494985	0.095042	0.778788	-0.90833	0.045201
201177_s_at	0.0966358	-0.851526	-0.0775287	0.100803	0.136181	-0.0184506	0.0092943	0.0891892	0.144157	1.35058	-0.0118473	-0.183095	0.179662	0.284598	0.192392	-0.181602	0.068649	0.181323	0.101381	0.232298	-0.046994	0.0569045	-1.96425	-0.081114	-0.464241	0.115005	-1.64477	1.82737	0.790722
201182_s_at	0.248424	-0.608324	-0.104634	-0.429782	-1.93442	0.469031	0.723935	1.39859	0.384172	0.260586	0.813682	-1.09815	3.12057	-2.58391	-2.05949	0.841156	0.056749	-0.779941	-0.643462	-0.880942	0.067711	0.185765	0.371725	-0.045498	-0.214675	0.20386	0.513924	-0.586154	-0.496983
201184_s_at	-0.503041	0.000421167	-0.118259	-0.024947	-0.183466	0.0356891	0.086769	-0.284688	-0.17482	-0.274289	0.057621	0.843131	-0.522922	-0.370937	-0.0379003	0.081095	0.219021	-0.888883	-0.344091	-0.257861	0.151434	-0.015245	-0.048112	-0.213572	-0.407145	-0.016434	0.396445	-1.0387	-0.457193
201188_s_at	-0.00654927	0.052628	0.147972	0.0822945	-0.0183919	-0.0150328	-0.0106972	0.0366441	-0.0130481	0.0587505	-0.00693135	0.0124987	-0.0152232	0.0426033	0.0440497	-0.0038509	-0.0762804	0.990005	0.82911	0.010074	-0.495542	0.149734	0.137218	-0.184674	0.0819841	0.0028755	0.0094515	-0.445214	1.2338
201189_s_at	0.155122	0.459716	0.0709457	1.23218	-0.293451	0.356911	0.258205	0.0199668	-0.00567308	2.6167	-0.268606	0.471575	-0.143188	0.26885	0.664851	0.518982	0.834948	-0.162172	-1.58987	0.243754	0.136004	1.2072	0.068838	0.540221	-0.644469	0.075922	-0.419818	-0.535141	-1.02595
201191_at	-0.289817	-0.0301659	0.537581	0.045537	0.258977	0.361619	0.343246	0.81673	-0.407359	-0.878941	-0.0890777	-0.17418	-0.113668	-0.678557	0.364662	-0.346706	0.156471	0.85964	0.251348	0.300081	0.119549	0.388153	0.271338	0.377251	0.24234	0.146044	0.817051	0.023807	0.673409
201192_s_at	0.207613	-0.593376	0.22001	-0.151977	0.00505056	0.35206	0.427546	0.697706	0.22938	-0.519354	-0.159948	-0.246534	0.907589	-0.696001	0.188406	0.062033	0.220762	0.428208	0.243147	0.142361	0.175886	0.327764	0.747475	0.130661	-0.198593	0.06842	0.883278	-0.306592	0.249731
201193_at	0.139747	0.566934	0.803399	0.306786	0.276108	0.604849	0.574303	0.453998	-0.157648	-0.488853	0.149454	-0.241534	-0.230248	0.419454	0.0198888	0.163238	0.415483	0.6653	0.327547	0.117908	-0.0079285	0.278015	0.381323	0.655346	0.07934	0.281295	-0.178983	1.0201	0.053198
201195_s_at	-0.270944	-1.00161	1.72826	0.00705422	0.82883	0.306587	0.585559	0.492331	0.679498	1.19987	0.746416	0.0917816	-0.212062	-0.195034	0.516592	-0.259175	-0.0254416	0.318174	0.726971	0.0306587	-0.0707441	-0.093509	0.222655	1.89972	0.759004	-0.220963	1.21453	0.346963	0.513418
201196_s_at	0.834979	-1.0741	-0.0695258	0.235195	-0.384088	0.0366061	-0.21078	-0.529223	0.197408	0.51046	-0.130296	0.422553	1.23245	0.740901	0.711693	-0.100643	-0.686681	-0.723052	-0.365304	0.048122	-0.187322	-0.355896	-0.100617	-0.984799	-0.936333	-0.470901	-0.275914	-1.14587	-0.122275
201197_at	0.275744	-0.494444	-0.142719	0.150591	-0.101364	-0.374269	-0.235354	-0.272511	0.539714	0.638947	-0.107276	0.753326	0.401998	0.993231	1.05393	-0.117406	-0.493019	-1.00045	-0.301375	0.036759	-0.068942	-0.207239	-0.214802	-0.806158	-0.530861	-0.556058	-0.309667	-0.57794	-0.312867
201202_at	0.251292	-0.0712419	-0.00537016	-0.545229	0.648746	-0.205917	-0.0949994	-0.485384	-0.559205	1.21021	0.115514	0.652789	0.111119	-0.292862	0.0522803	0.0328315	0.458781	-0.156383	0.043313	-0.015034	-0.358748	-0.141424	-1.01553	-0.748766	0.254008	0.036692	-0.806565	-0.117534	0.087847
201203_s_at	0.350494	0.382126	-0.116927	-0.505974	-0.546413	-0.290946	0.312345	0.132166	0.0740351	-0.40625	0.0560387	-1.44213	1.34556	-0.158891	-0.296683	0.961642	-0.0485139	-0.423696	-0.507345	-0.494802	0.0352387	0.339705	0.388852	0.197845	0.247038	0.21375	1.05422	-0.623611	0.003735
201205_at	-0.0292535	0.017229	-0.564506	-0.196028	-0.0165335	-0.0528167	0.944059	0.00461557	0.0109923	-0.243054	-0.00379028	-0.282101	0.128424	-0.214699	-0.687301	0.651537	-0.695635	-0.333084	-0.631332	-0.268571	0.240374	0.183081	0.993568	0.192657	0.682578	0.0655989	1.55634	-0.577848	0.132812
201206_s_at	0.0829183	-0.542303	-0.364223	-0.535575	-0.270962	0.137293	0.242293	0.298139	0.817401	0.200391	0.473339	-1.25774	1.48357	-0.684806	-0.299308	0.4651	0.169058	-0.738571	-0.219518	-0.204726	0.351983	0.136169	0.377096	0.431461	0.535926	0.176422	0.736693	-0.094087	-0.0900285
201207_at	-0.392849	0.282172	-0.315039	0.478682	-0.0732396	-0.451108	-0.657904	-0.243755	0.713217	1.06924	-0.144731	1.09063	-0.250431	0.583262	1.26249	-0.355978	-0.596489	-0.647692	-0.072358	0.734537	0.0991005	0.002205	0.217506	-0.26654	-0.08229	-0.056626	0.305796	-1.04701	0.273909
201208_s_at	0.215094	-0.409137	-0.500001	0.175644	-0.877508	0.00872309	-0.239653	0.0502465	1.09009	0.392496	0.147662	0.296547	1.02374	0.046316	0.231895	0.0452467	-0.511705	-0.805975	0.0650354	0.383109	0.0010209	-0.13282	0.720499	-0.407029	0.0163096	0.005946	0.276919	-0.370647	0.282611
201211_s_at	2.02469	-0.352795	-0.0790278	-0.504274	-1.37073	-0.201327	-0.917198	-0.762026	-0.470785	0.213213	-0.283381	-1.47764	3.1877	-0.537134	-0.884038	0.854824	0.068754	-1.21269	-0.504478	-0.721058	-0.088208	0.274036	0.327424	-0.20927	-0.362713	0.6094	0.186445	0.198034	0.0468064
201215_at	0.100128	-0.402557	-0.227087	-0.246913	-0.363717	0.0125206	-0.231512	-0.332963	0.351189	0.296933	-0.0203009	0.281198	0.159543	0.108137	0.305293	-0.26584	-0.057602	-0.331584	-0.473049	-0.231608	-0.284729	-0.265361	-1.00197	-0.543606	-0.523137	-0.183991	-1.17439	0.486873	-0.318965
201218_at	-0.0358696	0.027199	-0.139304	-0.0584748	0.618697	-0.0217437	0.127492	0.244769	-0.0163166	0.152672	-0.00371384	0.265666	0.238293	-1.23117	-0.486444	0.207877	-0.0077911	-0.128908	-1.88977	-1.01347	0.0850683	0.0328946	-1.41361	-0.195844	-0.406707	0.156612	-1.62262	1.11716	-0.0760112
201222_s_at	0.447962	-0.24379	-0.419737	-0.0704459	0.211284	0.0342196	-0.0921716	-0.273315	-0.409461	-0.0827362	0.0468083	-1.63623	1.58041	-1.10124	-1.3376	-0.183321	0.063934	-0.01832	-0.091093	-0.313973	-0.12176	0.01555	-0.613143	-0.431876	-0.080219	0.10402	-0.897524	0.215951	-0.132446
201223_s_at	-0.340293	-0.409048	0.13488	-0.21269	0.205128	0.49872	0.138767	0.108617	-0.506431	-0.282503	-0.0207557	0.0400619	-0.224435	-0.0701141	-0.572012	-0.047971	0.045522	0.011523	0.087046	-0.122853	-0.141059	0.23962	-0.780663	-0.411422	-0.514314	0.153795	-0.796912	0.636003	0.135557
201225_s_at	-0.793257	0.0620494	-0.0462866	0.194338	-0.176081	0.0109569	0.0991511	0.0105731	-0.234582	-0.192698	-0.145508	0.802757	-0.867574	0.219763	-0.252094	0.07363	0.172951	-0.141804	0.0726665	-0.279871	-0.136749	-0.026363	0.295525	-0.113339	-0.39439	0.21394	-0.035509	-0.179655	-0.173367
201228_s_at	0.0306602	-0.234109	0.398399	0.515544	0.663823	0.0900014	-0.0439763	0.00264846	1.18423	1.14097	-0.0738325	0.444163	0.0740832	0.62881	0.878338	0.199876	0.906015	0.0481683	0.383123	0.722225	0.34422	0.575715	-0.72483	0.0800703	0.456602	-0.101306	0.182235	1.34881	0.463998
201234_at	-0.248344	-0.199203	-0.168562	0.171078	0.181507	-0.152948	-0.574446	-0.281655	0.385212	0.566914	0.00414057	1.00432	-0.135317	0.0977631	0.416467	0.325002	-0.442749	-0.915306	-0.130272	0.030498	0.281675	-0.356598	-0.511988	-0.478768	-0.328307	-0.510106	-0.456763	-0.865449	-0.335166
201236_s_at	-0.163099	-0.116187	-0.358676	0.941886	0.323905	-0.152701	-0.0798658	0.568348	1.42782	1.10387	0.149936	0.262442	-0.627242	0.127867	1.35474	-0.0057249	-0.137798	0.0385797	0.0253723	0.270521	0.075361	-0.0559905	-0.386464	-0.104589	-0.571047	-0.32413	-0.394892	-0.047147	-0.324598
201238_s_at	-0.13885	-0.847215	0.202823	-0.335752	0.115243	-0.0122107	-0.13286	-0.27884	-0.409034	0.393141	0.142777	-0.177205	0.0613727	0.15213	0.119361	0.006149	0.080946	-0.001434	-0.16009	0.040989	-0.124967	-0.052506	-1.06625	-0.121137	-0.655375	-0.177668	-1.11985	0.966594	-0.064847
201242_s_at	-0.34743	-0.574781	0.304367	-0.331656	-1.03689	1.17161	0.25808	0.657645	-0.602932	-1.0331	0.271249	-0.330441	1.15275	-1.83845	-1.62179	-0.04155	-0.114074	-0.642458	-0.388987	-0.182933	-0.752245	-0.241985	-0.376219	-0.359326	-0.562993	-0.347256	-0.25919	-0.108644	0.15102
201246_s_at	-0.18928	0.266502	0.223446	0.184137	0.753472	0.131449	-0.0112761	-0.0777087	-0.0150475	0.3379	-0.0672935	0.788733	0.522107	0.0350553	0.147679	0.121542	0.593337	0.0852228	-0.507961	0.0057782	-0.721148	0.073524	0.166899	-0.773684	-0.278394	-0.133018	0.590735	-0.67076	0.0140353
201247_at	-0.728578	1.17002	0.590255	0.845214	-0.0611298	0.00936511	0.219512	0.255288	-0.187444	-0.899517	0.230237	0.36652	-1.20702	0.945885	0.163228	0.124341	-0.085993	0.402358	0.162538	-0.344151	0.182351	0.633725	0.593266	0.538928	-0.221698	-0.192936	0.732694	0.403552	-0.495486
201248_s_at	-0.180345	0.918875	0.806019	0.47826	-0.372253	0.637475	0.527833	0.869848	-0.11505	-0.442973	0.0969867	-0.828069	-0.0303156	1.06439	-0.0295172	0.191493	0.329534	1.01319	0.469156	-0.171226	0.102319	0.417308	0.457245	0.622214	-0.067121	0.372855	1.07668	0.299707	0.0653556
201250_s_at	-0.00810231	-0.279652	-0.263773	0.0440313	0.311177	-0.745752	1.35496	-0.707213	0.77281	0.721266	-0.0652269	-0.389984	0.493104	0.120658	0.0250502	-0.143008	-0.332673	-0.516543	-0.361944	-0.706614	0.685709	0.817468	-0.364844	-0.0336287	-0.444864	-0.111935	-0.366382	0.100627	-0.022114
201251_at	-1.12802	0.958855	-0.480079	1.31219	0.192568	-0.484246	-0.487287	-0.607534	0.374263	0.795201	0.309172	1.23885	-1.00617	1.41505	2.52004	0.419118	0.276251	-1.0288	-1.55041	-0.610277	0.0655241	0.588418	0.850204	-0.451217	-2.34129	0.520324	0.197074	-1.72328	-1.47233
201252_at	-0.16519	0.698098	0.243397	0.522055	0.71171	-0.419557	-0.0938835	0.00200073	0.864742	2.09573	0.209283	1.26266	0.280881	1.51407	1.52181	0.0460605	0.24647	0.259904	0.53254	0.804003	0.446564	0.024189	0.145419	-0.125235	0.29202	0.245642	0.81518	0.058641	1.03191
201263_at	-0.0875361	0.24385	-0.167436	0.385658	0.269977	-0.139823	-0.146126	0.252817	1.08784	1.16769	-0.0801375	0.451299	0.185428	1.12014	1.31352	-0.13841	-0.181519	0.100535	0.233701	0.389236	0.040632	0.002152	0.108447	0.084725	0.278158	-0.016671	0.321081	-0.156137	0.84475
201264_at	0.145843	0.952175	0.470101	0.605123	0.644542	-0.475931	-0.419128	-0.56541	-0.18751	0.461601	0.00220904	0.884062	0.00255038	0.41681	0.49127	0.309948	-0.054015	-0.088046	0.140424	0.156968	0.248391	0.333948	0.686102	0.331645	0.392004	0.049631	0.932726	-0.314883	0.189943
201266_at	1.12805	-0.505267	-0.0818901	0.658014	0.838888	0.532674	-0.0171329	1.08245	2.72815	2.99799	1.24421	0.172931	0.455332	1.86297	2.35247	0.533196	-0.443971	0.054036	0.465839	1.79274	0.556708	0.620793	-0.234312	-0.199182	0.0300005	0.05962	0.350876	-0.035401	0.988624
201272_at	0.591778	0.492709	0.435309	-0.439346	0.268802	0.0442915	0.170012	-0.340068	-1.08589	-0.500954	0.65091	0.303534	-0.226467	-1.43811	-0.781179	-0.161365	0.34735	-0.327395	-0.616016	-0.35163	0.170453	0.123096	-0.843434	-1.28591	-2.54658	0.136018	-0.271809	-0.885753	-1.66315
201275_at	0.240935	1.33239	0.95869	1.26943	-0.219437	-0.0615369	0.733985	0.564813	0.708493	-0.0565892	0.00873845	-1.0464	-0.104946	1.12125	-0.176852	-0.031501	0.650601	1.31716	0.670865	0.577116	-0.067325	0.137645	0.617439	1.46566	0.882842	-0.002044	0.963339	1.59397	0.693271
201276_at	-1.15011	1.27112	1.29586	0.853036	0.103541	-0.0497693	-0.213351	0.0753568	-0.158561	0.204342	0.302507	0.512987	-0.769304	0.468562	0.301235	-0.12587	0.112173	0.037318	0.544144	0.178622	-0.0289392	0.205925	-0.112144	0.040816	-0.226068	0.209776	-0.342584	0.622869	-0.0782175
201278_at	-0.928926	-0.514039	-0.463573	0.189892	0.0570651	0.322123	-0.528617	-1.09919	1.09085	1.85532	-0.204683	1.67784	-0.253198	-0.411289	-0.730386	-0.247025	-0.025258	-0.567059	-1.26223	-0.332992	0.0173716	-0.0784007	-0.827959	-1.3591	-1.76036	-0.462631	-1.56426	-1.51907	-1.06448
201279_s_at	-0.599609	-0.503468	-1.53449	0.501058	-0.524013	0.109376	-0.502503	-0.84896	1.16391	1.70247	0.16004	1.22439	0.0580421	0.00688639	0.00068391	0.0081775	-0.015421	-0.720736	-0.800816	-0.279132	0.43603	-0.17173	-0.431728	-1.5184	-2.13352	-0.397241	-0.421855	-2.22649	-1.07438
201280_s_at	-1.49489	-1.32827	-2.20095	0.811402	-0.775447	0.192528	-0.499122	-0.606294	0.892487	1.85994	-0.302567	1.75422	-0.413572	0.0660186	-0.669145	-0.0163513	0.0980787	-1.36639	-1.50563	-1.09771	0.0260017	-0.0024767	-1.14255	-1.07207	-1.75832	-0.127402	-1.52952	-2.35902	-0.723964
201281_at	-0.0597281	0.969236	0.476207	0.758033	0.340703	-0.312121	-0.185076	0.0511432	0.936293	0.784724	0.177449	0.754518	-0.0123623	0.964034	1.34678	0.173763	0.28433	0.092016	0.734609	0.713968	0.187027	0.082545	0.196088	0.029262	0.677058	-0.012832	0.651269	-0.299677	0.543293
201282_at	0.00864746	2.03498	-0.0585919	1.06045	-0.174804	-0.323325	1.42617	0.808913	0.407546	-0.336336	0.475551	-0.0151784	0.0946601	0.167351	0.0400702	0.293979	0.0969044	-0.276707	-0.253139	0.0058975	-0.114381	-0.126245	0.358944	-0.390278	-0.459618	-0.109495	0.997366	-0.137658	-0.459896
201283_s_at	-0.947556	0.172932	-0.0812983	0.00494053	0.0995806	-0.133304	0.0160655	0.0471757	-0.406923	0.0494284	-0.0291313	0.038043	-0.000133293	0.212367	-0.545121	0.586059	-0.728896	-0.007374	-0.22603	1.04583	-1.21062	0.337462	-0.0274127	-0.0805707	-0.43432	0.145771	0.969509	-0.552866	-1.08465
201284_s_at	-0.172121	0.854538	1.17587	1.04477	-0.299239	0.102151	0.0664764	0.409251	0.349624	0.250723	0.0786136	0.236745	-0.266305	1.1825	0.111594	-0.340265	0.159437	0.117868	0.288702	0.220426	-0.105923	0.07831	-0.254274	0.213129	-0.238151	-0.176109	-0.236482	-0.349959	-0.049678
201286_at	-0.00660543	-0.0321259	0.210711	-0.321417	-0.184616	0.48455	0.71687	0.236178	-0.863385	-2.13815	-0.132828	-0.289364	-0.488125	-0.919052	0.0123568	0.034134	0.100771	0.407614	-0.46278	-0.894537	-0.190571	0.0849094	0.808129	0.703861	-0.414712	0.507918	0.874232	-0.191796	-1.07511
201287_s_at	-0.0332308	0.0759051	0.456625	-0.19866	-0.242482	0.27212	0.38773	0.035594	-1.12949	-1.73489	-0.0044212	-0.374612	-0.399754	-0.776435	-0.0475969	-0.131569	0.084377	0.041183	-0.580017	-0.649102	-0.407106	0.076346	1.06383	0.220231	-0.31548	0.190787	0.852693	-0.61625	-0.995326
201288_at	-0.80169	-1.90762	-0.844188	0.854374	-1.12977	0.117868	0.249243	-0.737937	-1.35956	-1.71199	0.0452174	0.271632	-0.212921	-0.963247	-2.85895	0.285642	-0.662107	-0.364203	-0.749531	-1.17085	-0.206021	-0.138772	-0.240577	-0.243316	-1.53359	-0.038989	0.0563886	-0.873984	-0.558997
201289_at	-0.747589	-1.37893	-1.48065	0.250367	-0.869946	-0.698498	-1.48352	-1.27612	-0.475963	1.36885	-0.625411	2.06919	-0.0649355	-0.284839	0.976691	-1.7836	-1.38501	-2.50489	-2.2201	-0.867944	-1.03918	-1.27056	-2.28427	-2.29861	-1.64772	-1.47876	-2.87647	-2.14171	-0.204016
201291_s_at	0.255099	0.273671	-0.380559	-2.35414	0.00590866	-0.122592	-0.0107427	0.0711647	0.0841739	-0.00877842	-0.036716	-0.492826	0.0213079	-0.0277069	-0.0937806	-0.13464	0.880482	0.414184	-0.914821	-0.0721614	0.0055246	-0.258777	-1.11081	-3.34922	-2.73927	-0.000165	-0.129653	-1.79053	-2.25494
201292_at	-0.077766	0.243209	-0.0553494	-1.15435	0.0163754	-0.101193	-0.0108496	0.0497841	-0.0071401	-0.0124078	-0.0418647	0.0291181	-0.00708652	-0.010585	-0.00419708	-0.618335	1.13159	-0.589104	-0.328334	0.014638	-0.0005584	-0.972186	-1.91246	-1.92525	-1.89023	0.0014057	0.0050307	-1.32326	-1.26134
201297_s_at	0.106	-0.507905	-0.287119	-0.0727206	0.0316605	0.0460904	-0.289472	0.0842321	-0.0417407	0.579481	-0.17968	-0.362959	1.33904	-0.099769	0.303557	0.209125	0.15994	-0.730737	0.006945	-0.040874	-0.11365	-0.302227	-0.0950626	-0.148906	-0.304204	0.109606	-0.803881	0.484394	0.453367
201299_s_at	-0.329985	-1.06888	-0.465679	-0.465441	-0.855294	0.772558	0.826174	0.405378	0.84262	0.331872	0.161162	-1.03157	2.74046	-1.45413	-0.569214	1.2511	0.434619	-1.14064	-1.02528	-1.15473	-0.411561	-0.282077	-0.255738	-0.591081	0.287996	-0.0469235	-0.421896	0.716598	-0.178464
201300_s_at	0.220267	-0.697363	-0.0226908	0.258052	0.450231	-0.0103842	0.0334026	0.172675	0.435631	1.74957	0.00262082	-0.441955	0.0557947	0.68061	0.799256	-0.071027	-0.076651	0.253103	0.35248	0.648045	-0.124071	0.149339	-1.87903	0.030767	1.04055	-0.161367	-1.61388	1.82971	1.06988
201304_at	0.0137607	-0.603871	0.276435	-0.289405	0.210506	0.560819	-0.204539	-0.236258	-0.697512	0.604505	-0.0451177	-0.193269	-0.184341	-0.228513	-0.127118	-0.177711	-0.097951	0.480666	-0.106205	-0.018621	-0.117422	-0.156186	-1.37201	0.071297	0.339934	0.117573	-1.69412	1.45128	0.753938
201305_x_at	-0.279022	-0.367195	-0.768488	0.0476208	-0.0872994	0.252776	-0.0513416	0.694898	0.965564	0.498071	0.443192	-0.328845	0.602025	0.122509	0.513574	-0.027441	-0.015131	-0.084912	0.282738	0.357833	0.047214	0.176514	0.0196045	0.116376	0.085564	-0.104818	0.170264	-0.273222	0.314615
201307_at	-0.872316	0.038292	0.970788	0.977484	-0.475523	0.254353	0.524816	0.647883	0.445993	-0.230131	0.0564537	0.589198	-0.804608	1.64873	0.666032	-0.14028	-0.09889	-0.076637	0.180999	0.269917	-0.039957	-0.003804	0.356361	0.303316	-0.194403	-0.012093	0.419826	0.034249	-0.14905
201308_s_at	0.459509	-1.41915	0.935225	0.273415	-1.34264	-0.557065	0.503077	0.360491	0.29648	-0.148058	0.191252	-1.14666	1.60854	0.604717	-0.803046	0.981597	0.0928226	-0.0512363	-0.387079	-0.651253	0.247237	-0.127782	0.110883	0.154698	-0.201182	0.0623106	-0.074497	0.445221	-0.167778
201309_x_at	0.288609	-0.786149	0.288915	0.0400441	-0.843508	0.706822	-0.0132168	0.664061	0.0139478	-1.2703	-0.0952043	-1.19139	0.818288	0.765779	-1.83673	-0.0010214	-0.599666	-0.53143	-0.183653	-1.33561	-0.0164027	0.0007793	-0.217577	-0.809568	-0.183273	-0.299167	-0.273263	-0.286148	0.0872318
201311_s_at	0.285645	0.159904	0.109384	-0.471651	-0.10969	0.103696	0.0112739	-0.285085	-1.05386	-0.843948	-0.0291327	-0.541961	0.461092	-1.281	-0.995981	0.363421	-0.130402	-0.103236	-0.465788	-0.789296	-0.0182833	-0.150343	0.0144506	-0.208352	-0.30318	0.0126277	0.311017	-0.600865	-0.675605
201312_s_at	-0.154674	-0.601202	0.43116	-0.372588	-0.0725122	0.335293	-0.0864647	-0.42529	-1.54295	-0.916878	-0.0346932	-0.17536	-0.414284	-0.838902	-0.864771	-0.193858	0.082521	-0.038516	-0.529726	-0.588671	-0.313313	-0.183923	-1.19034	-0.030794	-0.990059	-0.165706	-1.30976	0.617856	-0.549639
201313_at	-1.60327	-0.388049	-2.42475	0.00667916	0.00894954	-0.145551	-2.24047	-0.963508	0.092568	0.00233419	0.0238912	0.0157417	-0.00600707	-0.475939	0.0235026	-0.0651437	-0.0126596	0.0060665	-0.128741	-0.006336	-0.0081957	-0.0076776	0.0775666	-0.361489	-1.24336	0.254041	0.012238	-0.0988186	0.0085498
201320_at	-0.656968	0.260947	0.761836	0.587277	0.186553	0.349246	0.562617	-0.211011	-0.41096	-1.55702	0.522157	-0.263633	-1.04875	-0.194727	-0.838212	1.08362	-0.25124	0.148597	-0.231621	-0.122447	0.194189	-0.188116	0.346722	0.0921693	-0.099896	-0.337941	-0.366372	0.17286	-0.273114
201321_s_at	-1.00221	0.681736	0.215691	0.288005	-0.0647942	0.30753	-0.115968	-0.203489	-0.237497	-1.24679	-0.260044	0.052954	-1.51449	-0.749232	-0.762107	-0.443566	0.106975	0.094906	-0.055446	-0.158482	-0.186288	-0.257681	0.374453	0.302864	-0.775011	0.0999074	-0.258956	0.151496	-0.533293
201324_at	-0.673844	0.0419588	-0.95017	-0.818897	-1.31527	0.314354	0.258927	-0.17469	-0.3047	-1.01392	0.783785	0.611181	0.599693	-1.77234	-3.3193	-0.380408	0.303196	-0.003969	-0.590575	0.687629	-0.222636	0.062882	-0.934735	-0.510148	-1.07757	0.0145907	-0.173179	0.420175	-0.171294
201325_s_at	-0.00858911	-0.570685	0.116562	0.311843	-0.0415727	1.04403	0.246079	-0.042085	-0.235671	-0.966501	0.057353	0.0767903	-0.0743848	0.0607985	-1.08827	-0.370569	-0.183592	-0.124671	-0.494273	0.219839	-0.0983833	0.310398	0.151247	-0.553856	-0.402924	0.609366	-0.126757	-0.823497	0.248975
201326_at	0.419003	-0.0494624	-0.465833	0.475753	-0.265444	-0.176324	0.155899	0.264589	1.08628	1.91644	0.199386	0.776704	0.175156	1.44896	1.17178	-0.268528	0.205397	-0.106976	0.485539	0.728782	0.005495	0.000318	0.022195	0.045173	-0.153368	-0.048368	0.073431	0.25186	0.461685
201327_s_at	-0.131541	0.127696	-0.727998	0.393975	-0.488685	-0.309711	-0.145549	0.0304719	0.895098	1.53306	-0.242233	0.52604	0.637302	0.98549	0.987828	-0.137664	-0.010788	-0.317566	0.073354	0.214246	-0.2013	-0.087037	0.007812	-0.405411	-0.821617	-0.0489655	-0.696657	0.37763	0.129648
201328_at	-0.494872	-0.992723	-0.45183	0.539645	-0.43136	-0.343167	0.231791	-0.189295	0.60136	0.17321	-0.772551	-0.749549	0.0652513	0.130906	1.38091	-0.284784	-1.00817	-0.102305	-0.727953	-1.56476	0.230326	0.522555	0.307173	-0.128899	-0.35962	0.206674	0.677092	-0.544555	-0.394503
201329_s_at	-0.424714	-0.610773	-0.621085	0.489816	-0.68084	-0.596824	-0.334888	-0.568854	0.343927	-0.418544	-0.77424	-0.872533	0.996253	0.269394	1.91637	-0.272547	-0.986132	-0.07557	-0.662638	-1.52036	0.043364	0.185954	0.362918	-0.52394	-0.780436	0.104226	0.628147	-0.530383	-0.687346
201331_s_at	-0.411027	0.584801	0.825853	0.652091	-0.0630817	0.294201	0.048335	0.249333	0.0923202	-0.473062	0.159101	0.545148	-1.209	0.412065	0.148836	-0.111107	-0.021177	-0.149559	0.229163	-0.018859	0.209664	0.190379	0.034987	-0.003381	-0.197311	0.103375	0.085592	-0.238318	-0.37166
201332_s_at	0.000909251	0.966138	1.17835	0.624644	-0.555575	-0.151771	0.125973	0.204709	-0.055897	-0.28345	0.194251	0.20081	-1.00769	0.13189	-0.0386406	0.019975	1.18478	0.578845	-0.197919	0.0788586	0.046546	-0.0100197	-0.953407	-0.240975	-0.0017704	-0.296505	0.665717	-0.151228	-0.512791
201335_s_at	-0.251031	-1.04443	0.222763	-0.152813	-0.0254163	0.0474249	0.047665	-0.233862	0.051478	-0.122069	-0.235446	0.223953	-0.263968	0.6331	0.248116	-0.0516464	0.426541	0.441428	0.282498	-0.0686356	-0.755423	0.529946	0.516422	0.099527	-0.558739	1.17612	0.560824	-0.0829737	-0.491867
201339_s_at	-0.19124	-0.113136	0.634996	-1.16658	-0.0199204	0.0673819	0.328673	0.239879	-1.76994	-2.48594	-0.0208549	-0.775484	-0.494435	-0.743259	-1.17894	0.096858	0.0537185	0.358101	-0.408788	-1.26226	-0.191068	-0.097092	0.027322	0.276397	-0.098241	0.072473	-0.079886	0.232132	-0.783831
201340_s_at	-0.750907	-1.36877	-1.81897	-1.83619	-0.254687	-0.0650856	0	0.347559	0	-1.83774	0.530861	-0.108048	1.77243	-3.22252	-0.5842	-1.49252	-2.09855	-1.77069	-1.48433	-1.32018	-1.95725	-2.78343	-2.23504	-3.27698	-1.48503	-2.16184	-2.21192	-2.36954	-1.53442
201341_at	-1.10786	-1.47958	-1.88941	-0.722136	-1.29988	-1.21664	-0.664285	-1.15198	-2.60604	-2.61325	-0.751204	-0.32326	0.717438	-1.37058	-0.540212	-2.3857	-2.0283	-2.2607	-1.22202	-1.46341	-1.87858	-2.85935	-3.30778	-3.17428	-2.17791	-2.18341	-1.62911	-2.49974	-0.679267
201344_at	-0.0109907	-0.468281	0.0557621	-0.564366	0.306087	0.385845	0.35044	0.204282	0.274627	-0.19391	0.457742	-0.636593	0.633021	-0.793999	0.424064	0.055321	0.191521	0.770688	0.218751	-0.005187	-0.107104	0.407805	0.700786	0.410896	-0.0711925	0.242471	0.444123	-0.272098	0.575257
201346_at	0.532002	-0.0389532	0.509199	-0.078954	-0.499528	0.658066	0.667872	0.432993	-0.346861	-1.29627	0.123015	-1.00778	0.0676716	-0.0420503	-0.474707	-0.082176	0.29095	0.697197	-0.42911	-0.461337	0.100815	0.192484	0.547349	0.672493	0.220657	0.270454	0.877343	0.0163585	-0.413009
201347_x_at	0.11266	0.650293	0.320928	-0.990796	0.342202	0.202073	0.244293	0.265791	-1.28818	-2.16737	0.0302828	-0.29706	-0.162513	-0.821237	-0.0448914	0.012371	0.314195	0.147306	-0.116238	-0.610096	0.391306	-0.080582	0.538374	0.26152	-0.313293	0.111566	0.649142	-0.320944	-0.58499
201348_at	0.0120907	0.357282	0.297106	0.213551	0.364866	-0.119784	-0.151274	0.272422	0.23627	-0.443701	-0.346998	0.653199	0.56766	-0.245007	0.959624	0.976368	-0.123328	0.430941	-0.586524	-0.578418	0.111511	0.262116	0.052057	-0.628007	-0.605381	0.18701	0.400961	-0.596198	-0.867081
201350_at	-0.581898	0.788671	0.877952	0.880447	0.254831	-0.0997784	-0.627525	-0.351218	0.381412	-0.456859	0.022874	0.861101	-0.833688	1.4431	0.929912	-0.0338364	0.329575	0.239623	0.0343565	-0.0412545	0.0729642	0.441754	0.206565	0.0279389	-0.719121	-0.0651331	0.469573	-0.561147	-0.485785
201353_s_at	-0.682453	0.441819	0.532227	0.713072	-0.709542	0.345932	0.521491	0.975395	0.149053	0.635452	0.117706	0.232979	-1.04393	0.738221	-0.957301	-0.113132	-0.0703216	0.823719	-0.420465	0.140119	0.0127143	-0.134919	0.354727	0.239771	0.249179	0.012514	0.014092	-0.318231	0.260577
201357_s_at	-0.82553	1.95709	0.593515	1.1831	1.22807	-0.194371	0.393556	0.552193	0.455276	0.733379	-0.130542	1.17644	-1.33772	0.975351	1.3297	0.189579	0.327405	0.470173	0.290309	0.197229	0.188111	0.499854	-0.126682	0.392237	0.371778	0.354821	0.580473	-0.219474	0.32745
201361_at	-0.378548	0.856518	-0.133521	-0.141424	0.311098	-0.101069	-0.166114	-0.351168	0.0669324	0.301986	0.11471	1.15847	-0.333647	0.347433	0.799087	-0.104166	-0.266411	-0.446138	-0.135019	0.0788761	-0.0939204	-0.16331	0.077418	-0.588378	-0.960138	-0.0824827	0.324457	-1.14819	-0.461969
201364_s_at	0.462046	0.0194841	0.119392	-0.733766	-0.204782	-0.279527	-0.728559	-0.669033	-1.17383	-1.48587	0.00551293	0.113836	1.21676	-0.814771	-0.37407	0.244217	-0.02847	-0.456536	-0.678188	-0.413185	-0.172775	-0.306234	-0.219538	-0.451696	-0.915329	0.018449	-0.088191	-0.62151	-0.996261
201365_at	0.422204	-0.416981	0.411346	-1.16825	0.379672	-0.123395	-0.182883	-0.353008	-1.45958	-1.82231	0.408736	0.583942	0.232391	-0.712708	-0.0923687	0.072445	-0.0289475	-0.252662	-0.500666	-0.262107	-0.295386	-0.418732	0.219773	-0.232958	-0.516043	0.354074	0.180136	-0.678887	-1.1051
201369_s_at	-0.287983	2.06715	0.129518	0.829764	0.642287	-0.375361	-1.56157	-0.446632	0.227329	-0.940774	0.0766629	1.00752	-0.961769	-0.193875	0.140177	-0.117799	-0.103066	-0.022434	-0.325104	-0.247852	0.040992	0.0815	0.39973	0.372522	-0.0257414	0.0746077	0.468519	-0.308009	-0.487391
201373_at	-0.467074	1.07005	0.700196	0.950143	0.835355	0.282981	0.260076	0.951121	0.630179	0.3094	0.319845	1.23354	-1.22608	0.766507	0.544451	0.148342	-0.0560158	-0.63469	0.0477233	0.255832	-0.393	-0.0359647	0.65825	0.141284	0.0122461	0.610602	0.958688	-0.555005	0.0383115
201374_x_at	0.757614	0.148702	-0.139521	0.00375092	0.00372549	0.240794	-0.643866	0.0916341	-0.0186339	-0.0274087	1.54706	-0.602088	1.98948	0.645502	0.0461948	0.319172	-0.553741	-0.182584	0.382398	0.365344	-0.108495	0.257737	0.962465	-0.281557	0.441594	-0.416007	1.79594	-0.737668	-0.134335
201378_s_at	-0.0982586	1.01295	0.126813	0.795826	-0.131671	-0.131222	-0.502996	-0.332981	0.135094	1.07881	0.136841	0.783892	-0.0183839	0.83074	1.10213	0.25341	0.340288	0.377974	-0.0480426	0.0932796	-0.233698	0.390138	-0.280426	-0.632518	-0.390979	0.236131	1.07351	-0.258019	-0.380199
201383_s_at	0.38744	-0.0958737	0.35623	-1.33608	0.0108866	0.274817	-0.029984	-0.237475	-0.575675	-0.0385365	0.0168822	-1.15319	1.11251	-0.86085	-0.913513	1.30459	0.064468	1.02514	-0.222279	0.43598	0.451932	0.200983	0.560322	-0.299685	0.642782	0.222572	0.0387668	-0.37736	0.846587
201387_s_at	0.418005	0.832031	1.3417	1.72255	1.73083	0.123337	0.902565	0.607937	1.6175	3.45178	0.207491	0.443129	-0.00570625	1.24529	2.93028	0.105775	0.849607	0.565516	0.919495	2.61062	0.945566	0.804252	0.245278	0.444974	1.13312	0.221347	0.6029	0.229163	1.52963
201388_at	0.378752	0.227833	0.29112	0.330237	0.284149	-0.00492636	0.178099	0.357383	0.87621	0.957657	-0.363951	-0.337365	0.980499	-0.0103257	0.623945	0.108218	0.113851	0.489402	0.264409	0.64484	0.118526	0.092622	0.239848	-0.244886	0.122748	0.171264	0.370062	-0.321575	0.296855
201389_at	-1.08352	0.600212	-0.58084	1.03434	-0.305754	-0.437568	-0.168998	0.117543	1.11913	-0.14141	0.246009	0.634637	-0.848722	0.675895	0.292167	-0.251107	-0.408816	-0.730209	-0.824245	-0.55354	-0.402905	-0.553897	-0.376045	-0.587965	-1.18405	-0.199175	0.0809143	-0.601805	-1.02622
201392_s_at	0.170328	-0.649266	-0.945247	0.280831	-1.10183	0.739682	0.0740008	0.516626	0.961921	-0.185051	0.0397252	-1.11381	1.33754	-0.635633	-0.682671	0.156252	-0.232255	-0.437845	-0.228379	-0.017067	-0.057385	0.278798	0.573671	-0.022514	0.185101	0.453483	0.490032	-0.724251	-0.207191
201396_s_at	-0.159537	-0.0551344	0.268982	0.391949	0.141098	-0.0922288	-0.0887651	0.4099	0.6315	0.791301	0.178436	0.888619	-0.0055331	0.458278	0.994835	-0.157747	-0.461312	-0.3863	0.269607	0.105686	0.0966735	0.378355	0.206369	0.185027	0.248865	-0.334038	0.964665	-0.485432	0.0697467
201397_at	-0.0670807	0.292845	0.804322	-0.597038	1.829	0.414975	0.824042	0.246235	0.544217	0.605833	0.321731	-0.593392	-0.712965	0.572932	1.90517	-0.136741	0.218507	0.764157	0.714408	0.30768	0.504368	0.073362	-0.286353	1.81902	1.71736	0.219202	0.124059	0.966796	0.671114
201399_s_at	0.144865	-0.480127	-0.376848	-0.244259	-0.848667	-0.136422	-0.342755	-0.353729	-0.164498	-0.0925846	0.0654411	-0.193352	1.31561	0.0074111	-0.197183	0.632557	-0.267235	-0.395808	0.233623	0.145342	0.067904	-0.108234	0.10128	-0.900511	-1.01899	-0.070951	0.312672	-0.832522	-0.478346
201401_s_at	-0.876627	0.0936068	0.140519	0.681298	-0.153541	0.632636	-0.157022	0.617879	0.55716	-0.28928	0.0231624	-0.174729	1.37583	0.408832	0.410017	0.185799	-0.252091	-0.0419193	0.0801857	0.244642	-0.589593	0.41448	1.30632	0.0530648	0.783438	0.0863816	1.53708	-0.967197	0.090445
201404_x_at	0.282818	0.561523	-0.0753708	-0.0489486	0.123035	-0.309865	0.00452276	0.356998	-0.20618	0.230924	0.100939	0.443385	0.523239	0.952849	1.77214	-0.148974	-0.408482	0.0138686	-0.0302234	-0.314712	-0.395194	-0.664685	-0.0786103	-0.203261	-0.0675874	0.424202	-0.690018	0.771346	-0.0580463
201407_s_at	-0.380285	-1.02234	-0.0277801	0.00895699	0.0758819	0.404957	-0.279969	-0.243585	-0.53687	1.26562	-0.279669	0.512872	-0.230914	0.44245	0.100885	-0.609911	0.354647	0.512316	-0.179249	0.052484	-0.73245	-0.623129	-1.65065	-0.20225	-0.069896	-0.110658	-1.92207	1.48812	0.891637
201409_s_at	-0.33828	-0.215787	-0.26119	-0.0472233	0.386581	0.167185	-0.239664	-0.0571883	-0.262093	0.765598	-0.145654	0.094649	-0.159189	0.15051	0.254524	-0.023694	0.048344	0.134243	-0.121198	0.06769	-0.677336	-0.446043	-0.873598	-0.405019	-0.168461	-0.136427	-1.00293	-0.131577	0.234643
201415_at	0.291359	-0.119068	-0.323345	-0.738282	0.370251	-0.223982	-0.0686445	-0.817854	-0.109725	-0.281418	0.0100229	0.929241	-0.290901	-1.25313	0.600127	-0.097383	0.192941	-0.387316	-0.447878	0.063755	0.0081665	-0.267074	0.160322	-0.194185	-0.674099	-0.152294	0.198493	-0.907231	-0.688867
201416_at	-1.01716	-0.695293	-0.949084	0.0026423	0.454331	-0.33768	-0.351099	0.274683	0.185056	-1.31083	-0.363947	0.0997281	-0.351571	-0.682806	0.800381	-0.353382	-0.508248	-0.629684	-0.192441	-0.210152	-0.512397	-0.263284	-0.644961	-1.39304	-1.67286	-0.031404	-0.481911	-1.80935	-1.46359
201417_at	-0.935808	-1.39191	-0.612984	-0.128598	0.285887	0.150671	-0.351883	0.34107	0.28343	-1.04836	-0.184833	0.159949	-0.387559	0.239637	1.18189	-0.465842	-0.781159	-1.11528	-0.371447	-0.101277	-0.737346	-0.22837	-0.781683	-1.27661	-2.06265	-0.177325	-1.9555	-1.09403	-1.34913
201418_s_at	-1.27306	-0.565405	-1.25509	0.0349824	0.613707	-0.467535	-0.488634	0.217178	0.562169	-1.29703	-0.125386	0.0202671	-1.24888	-0.507694	1.02678	-0.48684	-1.20265	-0.841724	-0.443661	-0.612484	-0.523993	-0.20493	-0.289009	-1.05627	-1.64386	0.253956	-0.382772	-1.84114	-0.53837
201419_at	-0.632405	0.208885	0.153854	0.699082	0.512897	-0.3251	-0.298828	-0.26509	0.253574	1.12096	-0.0269237	0.701595	-0.928448	0.201161	0.828528	-0.53773	-0.194562	-0.0737124	0.256271	0.349678	-0.034043	0.150106	0.291797	0.121919	-0.0684446	0.153502	0.870891	-0.757121	0.253276
201420_s_at	0.0554572	0.0621772	0.21067	-0.040697	-0.254604	-0.753572	-0.227405	0.309589	1.47318	1.49081	-0.413611	0.752117	1.23402	0.315934	0.553128	0.122096	-0.0563945	-0.132604	0.0405808	0.531452	-0.0510625	-0.265855	-0.263188	-0.529986	-0.562111	-0.29959	0.105721	-0.192696	0.0463365
201421_s_at	0.410291	-0.167195	0.306972	-0.130344	0.056849	-0.310543	-0.221287	0.0525163	0.837237	0.669808	-0.522215	0.861648	0.314888	0.49138	0.267409	-0.091186	0.390069	-0.385858	0.0766643	0.0616154	-0.085388	0.092709	0.265079	0.074268	-0.239405	-0.239298	-0.66075	0.006407	0.749143
201426_s_at	-0.517634	-0.387153	-0.732885	2.39488	-0.436234	-0.420257	-0.196572	0.0520717	-0.360019	-0.845041	-0.00417974	-0.074194	-0.186298	-1.05005	-1.24009	0.186549	-0.501981	-0.635293	-0.74502	-1.15463	0.245265	-0.08911	0.011082	-0.552417	-1.3631	-0.257227	0.308667	-1.13538	-1.17436
201427_s_at	0.0756436	0.0393076	-0.0885582	0.075491	-0.133509	0.0736933	0.133519	0.0585786	-0.563218	-0.460134	0.00691892	-0.230145	-0.191047	-0.061245	-0.336061	-0.072128	-0.086112	0.21712	-0.076198	-0.397912	-0.969398	-0.478783	-0.687087	0.097096	-0.370626	0.145189	-0.836673	0.66355	-0.082317
201432_at	-0.0262613	0.214363	0.59708	-0.24993	-0.0847531	0.247399	0.360717	0.304711	-1.05355	-2.3346	-0.00807277	-0.934331	-0.291393	-0.429395	-0.655906	0.218106	0.193538	0.31465	0.106877	-0.302654	0.265469	0.121218	0.5649	0.346105	0.084765	0.310023	0.034333	0.205293	-0.528069
201435_s_at	1.01914	-0.932627	-0.507658	-0.280144	-0.80113	-0.113878	-0.63323	-0.444905	-0.695196	0.514024	-0.166949	0.0952475	1.26649	-0.0795814	0.254715	0.11203	-0.272418	-0.248745	-0.350727	0.131643	-0.184194	0.037917	-0.53069	-0.376758	-0.348485	0.143998	-0.970198	0.546996	0.300583
201436_at	0.658249	-1.08727	-0.362689	-0.0224562	-0.535053	0.19082	0.187453	-0.616203	-0.0154831	1.70211	-0.4972	0.611193	0.530479	0.340882	0.252836	0.0060365	-0.123027	0.145445	0.116859	0.079179	0.359363	0.418929	-1.68333	-0.290778	-0.205522	0.224693	-1.0968	1.25097	0.213129
201437_s_at	0.119766	-0.738564	-0.121205	-0.157189	-0.190693	0.153007	-0.361368	-0.336433	-0.216865	0.981381	-0.0519699	0.679795	0.137912	0.660746	0.867519	-0.163941	0.481695	0.212671	-0.238263	0.22641	-0.28621	-0.040814	-2.39782	-0.167779	-0.932966	0.0861645	-1.99581	1.5794	0.367515
201438_at	-0.0126226	0.0434047	-0.0741475	0.0764014	-0.238814	-0.0248163	-0.00846349	0.0202144	-0.00848647	0.00261476	-0.00487892	0.0222966	-0.0143585	0.0282633	0.0252449	-0.0008025	-0.00729	-0.0140812	-2.52937	-3.7122	0.482187	0.157101	0.011363	-1.11498	-0.769807	0.0034042	0.0747894	0.0752137	0.0207493
201439_at	-0.947057	1.36774	0.186603	0.652096	0.58435	-0.00811468	0.507645	-0.351187	-0.211504	0.713979	0.275635	1.64798	-2.15012	1.77077	1.6936	0.0982215	0.200956	-0.296925	0.0744145	-0.119033	-0.26537	0.104559	0.579798	-0.124454	0.223808	0.0238696	0.19011	-0.172552	-0.0107487
201444_s_at	0.148895	-0.774912	-0.0592494	-0.375752	-0.45152	0.00676026	-0.173822	-0.430883	-0.583863	0.266185	-0.101084	-0.461943	0.868795	-0.477814	-0.618862	0.668877	0.048331	-0.077392	-0.320659	-0.096954	0.103743	-0.034186	0.438728	0.07205	0.111032	-0.03328	0.331606	-0.10802	-0.242502
201446_s_at	-0.0391313	-1.10285	-0.436815	-0.21612	-1.24496	0.00373979	-0.28814	-0.308779	-0.828385	-0.627781	-0.588912	-1.77111	0.328252	-1.44124	-1.77307	0.85667	0.481525	-0.997661	-0.172323	-0.39146	0.119139	-0.057114	0.968304	-0.310633	-0.427516	0.252382	0.299838	-0.639849	-0.524388
201447_at	0.371694	-0.400284	0.0193991	-0.08674	-0.283037	0.0905448	-0.0222224	-0.524789	-1.34777	-0.844272	-0.634251	-0.99014	-0.317595	-0.834909	-1.35724	0.168421	0.039503	-0.209292	0.118904	-0.367965	-0.479421	0.145834	0.106462	-0.137964	-0.385462	0.600613	0.291678	-0.463362	-0.533861
201448_at	0.0640474	-0.587766	-0.591317	0.0382552	-0.140689	0.0979911	-0.19521	-0.565216	-1.0354	-0.842188	-0.6221	-0.752994	-0.411066	-0.824706	-1.2943	0.106311	0.219996	-0.178832	0.048424	-0.190684	-0.428663	0.048172	-0.990972	0.142873	-0.613018	0.108874	-2.05128	0.876196	-0.333209
201450_s_at	-0.152318	-1.39964	-0.117968	0.11369	-0.848201	0.371948	-0.163109	-0.437641	-0.899753	-0.181735	-0.680755	-1.04014	-0.0512504	-0.87718	-1.72988	0.031309	0.666487	0.0393585	-0.144415	-1.06039	-0.239365	-0.177979	-0.833849	-0.410466	-0.718455	0.326357	-1.58	0.707766	0.255657
201451_x_at	-0.403463	0.402698	0.0529433	-0.557806	-0.0520736	0.0617371	0.425219	-0.0434945	-2.18252	-3.66136	-0.0322053	-2.09107	-0.390941	-1.84125	-2.58964	0.210741	0.916599	-0.724351	0.392253	-0.056482	0.034078	-0.0981984	-0.0017867	-0.14883	-0.14939	-0.140463	0.0788155	0.201913	-0.24455
201452_at	1.21022	-1.92093	0.515234	-1.29254	0.0159258	1.01828	0.168819	0.0586983	-0.207894	-1.29843	0.315206	-0.906521	1.75279	-0.0111839	-0.92813	4.58e-05	0.296109	0.035103	-0.166919	-0.509129	0.213604	0.805501	0.769495	-0.049737	-0.071651	-0.623762	0.350998	-0.232291	-0.617163
201455_s_at	-1.11588	0.460139	0.602286	0.550612	0.33667	0.564691	-0.123838	0.00275031	-0.103754	0.498114	-0.0498519	0.600017	-1.33801	0.434481	0.317942	-0.0256145	0.184002	-0.382527	-0.0514545	0.20143	-0.0934006	0.317993	0.940259	-0.223697	0.049841	0.354226	0.942129	-0.58196	-0.090812
201456_s_at	0.341126	-0.967695	0.269457	-0.375744	-0.171785	0.300337	-0.737532	-0.192608	0.429621	0.72117	-0.156156	-0.759017	0.993923	-0.27755	0.0754972	0.330522	0.145182	-0.252045	0.029322	0.141003	-0.01326	-0.004602	0.338186	-0.292031	0.337304	0.000695	-0.055621	0.143256	0.343144
201459_at	0.11168	0.0705433	-0.0172248	-0.0679189	0.273803	-0.174805	-0.316769	-0.528982	0.601624	0.924	0.0170136	0.784031	0.41874	0.0396158	0.685328	0.026784	-0.079992	0.017936	-0.228278	0.457143	0.403575	0.017378	0.276252	-0.423131	0.003715	0.051416	0.544782	-0.997698	0.075232
201461_s_at	-1.39571	-0.247088	1.10049	0.366652	-0.119708	0.461158	-0.292933	-0.29716	-0.156819	-0.117864	-0.158651	-0.504274	-0.225066	0.935752	1.01484	-0.0917658	-0.0812416	0.575122	-0.336014	0.0952134	0.0413714	-0.227283	0.011589	0.157217	-0.277449	-0.0297635	0.169489	-0.897221	0.257669
201462_at	0.00250127	0.0240365	-0.0200477	0.00217164	0.00720269	-0.0236395	-0.0133534	0.00866053	-0.00685367	-0.314391	0.00144414	0.00216296	0.259708	0.0185126	0.0331334	-0.0079962	-0.0074097	0.204706	-0.237975	0.0564372	-0.133493	-0.317628	0.217728	-1.525	-2.66647	0.0028196	1.42932	-1.62035	-1.85132
201465_s_at	-1.31814	-1.519	-0.717799	-0.496431	-1.19413	0.158462	0.197807	1.22108	0.89223	-0.457131	-0.0798818	-0.172454	0.964419	-0.788661	-0.121921	0.07926	-0.237975	-0.409513	0.134745	-0.229721	-0.463511	0.271501	0.557806	-0.476693	0.146463	0.177508	0.735976	-1.19379	0.101245
201467_s_at	0.635145	3.20018	3.46921	2.49454	0.37742	-0.0236256	0.0441014	-0.00933787	-0.00352307	-0.0406008	-0.00313971	0.14627	-0.0109317	-0.530908	3.21416	0.418723	1.08387	1.00281	0.568766	1.57528	0.398171	0.157136	0.0744692	-0.9439	-1.07198	-0.0251215	0.632611	-0.023564	-0.435965
201468_s_at	1.77166	1.5973	2.25317	2.11695	-0.154019	0.0377632	-0.0627431	0.779304	2.08171	1.80751	0.857064	0.396544	0.50077	1.84134	2.88437	0.496977	1.15606	0.561313	0.07906	1.48159	0.8042	0.743883	0.513395	-0.0284714	-1.08187	0.462376	0.96514	-0.0586167	-0.367022
201471_s_at	0.970739	0.658712	0.320553	0.604737	0.988715	0.306278	0.0504648	0.534701	0.933936	1.43822	0.518418	0.0943204	-0.318661	0.983055	1.35422	0.275089	0.110256	0.027476	0.44454	0.990304	0.29973	0.314292	0.237324	0.035162	-0.071584	0.219799	0.200955	0.015134	0.121415
201473_at	-1.52086	-0.599871	-0.443867	0.970124	-0.636519	-0.987274	-0.989379	-1.07597	0.126884	2.54968	-0.913552	1.48846	0.160967	1.40062	1.25113	-0.908959	-1.10113	-0.593834	-0.452893	-0.146522	-0.922308	-0.634527	-1.41891	-0.387524	-0.28947	-0.7234	-0.644212	-1.28617	-0.420352
201475_x_at	0.142492	0.401705	-0.191647	-0.14987	0.565742	-0.0719883	-0.451962	0.0262229	1.20467	1.62421	0.153582	0.762525	0.687822	0.961904	1.26292	-0.128162	-0.044272	0.225252	0.633327	1.09586	0.21364	0.269469	0.377824	0.431833	0.787896	0.06121	0.523762	0.0943475	1.17724
201476_s_at	0.679889	-0.532574	-0.133302	-0.330209	-0.24138	0.23286	0.0781129	-0.202153	-0.357541	-0.330956	-0.274944	-0.583718	1.91267	-0.457222	-0.0105146	1.34284	-0.314357	-0.398671	-0.0756726	0.411239	-0.0266877	1.01871	0.0953737	-0.225675	-0.236117	-0.101994	0.283304	-0.817061	-0.845077
201478_s_at	-0.323313	-0.419235	-0.650672	0.231985	0.201629	-0.48626	-0.287527	-0.192828	1.36511	1.50259	-0.245476	1.2492	0.556816	0.813824	0.872624	0.212848	-0.246485	-0.865305	0.31398	0.275084	0.290654	-0.217998	-0.060232	-0.223601	-0.101887	-0.303826	0.325663	-0.225088	0.463185
201479_at	0.118793	-0.483173	-0.739933	0.478839	0.281374	-0.273237	-0.48155	0.0650056	1.38106	1.4318	-0.0783168	1.2524	0.57001	1.06499	1.25972	-0.244241	-0.235089	-0.504814	0.545503	0.399375	0.0518325	-0.157272	0.198686	-0.27323	-0.051045	-0.304245	0.393511	-0.360654	0.756451
201481_s_at	-0.543002	0.158699	-0.0442201	0.84076	0.541804	-0.121642	0.0580113	-0.268766	0.796703	1.51958	0.362331	1.46577	-0.749247	0.762229	1.35642	-0.145373	-0.267238	-0.459866	0.241599	0.872063	0.279027	0.438356	-0.178954	0.177093	1.11048	-0.404559	0.12582	-0.919303	0.337601
201482_at	-0.409932	-0.842761	-0.322266	0.995939	0.343381	-1.00729	-0.196114	-0.228668	0.966604	1.26172	-0.273553	0.616144	0.229712	-0.00839808	0.0578188	0.279592	-0.663577	-0.740968	-0.0017481	0.004205	0.176936	0.306038	0.327045	-0.362375	-0.0654158	-0.417317	-0.187079	0.0927984	-0.193624
201486_at	-0.407113	-0.0731106	0.110852	0.0342154	0.246391	0.055393	-0.00594882	-0.333892	-0.420891	0.586845	0.0725105	0.835637	-0.0879123	0.0469015	0.222438	-0.090812	0.223182	-0.271751	-0.21339	0.032199	-0.3184	-0.27043	-0.624326	-0.483374	-0.64818	0.003612	-0.875731	0.285665	0.057868
201490_s_at	0.91639	0.0742377	0.0233421	-0.215058	0.0741046	-0.337753	-0.796981	-0.858668	-0.0567272	-0.540152	-0.220685	0.0239427	1.06174	-0.25287	-0.271671	0.053452	-0.358495	-0.366578	-0.296268	0.248981	0.083622	0.003219	-0.368428	-0.412166	-0.366288	0.055436	0.319834	-0.747033	-0.003991
201491_at	0.876594	-0.0405726	-0.459925	0.165904	-0.171623	-0.220924	-0.34306	-0.205905	0.888706	1.10186	0.0192053	0.674942	0.701602	0.564216	0.900097	-0.140239	-0.326748	-0.117781	0.001794	0.806551	0.21584	-0.006354	0.018133	-0.100225	-0.095774	-0.050964	0.560276	-0.530949	0.518306
201500_s_at	-0.475297	0.0534905	0.104392	0.0495195	0.780496	0.329997	0.141686	0.217861	0.90226	1.95603	0.288444	0.837934	-0.630753	-0.260882	0.0896936	0.000292	0.177683	0.23243	0.46123	0.719181	0.16105	0.158192	0.518696	0.201744	0.848509	0.118335	0.533735	-0.162181	0.957086
201503_at	0.195608	-0.424149	-0.353263	0.251253	0.132915	-0.248309	-0.448507	-0.29451	0.238309	0.246294	-0.179401	0.38268	0.156088	0.88828	0.654455	-0.375464	-0.146045	-0.255908	0.048027	-0.123812	-0.101528	-0.081903	-0.776995	-0.392811	-0.603497	-0.032305	-0.384059	0.135717	0.0886275
201504_s_at	0.681218	-0.619201	-0.5499	-0.229575	-0.239982	0.0131032	-0.385879	-0.570638	-0.325586	1.44806	-0.0188216	0.0716759	1.47138	-0.264372	-0.287051	0.234096	0.072474	-0.79014	-0.47723	0.737713	0.039085	-0.158023	0.274514	-0.510092	-0.1533	0.052269	-0.003214	-0.797509	0.35482
201505_at	0.15153	-0.982589	-0.957548	-0.646746	0.170336	-0.515733	-0.355493	-0.735368	0.944263	1.17125	0.416187	0.953801	-1.01724	-1.71615	-2.10406	-0.2306	-0.192091	-0.485488	-2.56495	-1.14238	-0.295965	0.0506063	-0.459172	-0.710227	-1.39394	0.365199	-0.523168	-0.204686	-0.941315
201506_at	-0.110183	-0.172545	-0.214653	-0.595907	-0.704656	0.0876789	-0.096795	-0.550691	-0.983627	-0.85435	0.0943574	1.5258	-0.0606003	-2.14043	-0.055025	-0.0776015	-0.321085	-0.707025	-1.64502	-1.45369	0.21772	-0.018545	-0.337381	-0.223015	-0.83241	-0.132403	-0.029943	-1.19663	-1.80573
201508_at	-0.558519	1.2255	0.828422	0.815832	0.286876	-0.413111	-0.246805	-0.133789	-0.515527	-2.10161	0.131079	0.446605	-1.74172	0.375115	-0.815736	0.290929	0.068674	0.096619	-0.693224	-1.59537	0.21483	0.076757	-0.48786	-1.3814	-2.16355	0.275406	0.298702	-1.08922	-1.78258
201510_at	0.296162	-0.467731	-0.720199	1.14752	-0.352855	-0.708426	0.307369	-0.397151	1.68904	1.66995	-0.405927	0.43384	1.30869	0.783015	1.02388	-0.7208	0.487268	-1.05635	0.2092	-0.572509	0.183548	0.628319	0.655181	1.08639	-0.192576	0.747391	0.501724	0.643301	-0.38459
201514_s_at	1.01725	-0.841891	-0.481451	0.113351	-0.631154	-0.571339	-0.429718	-0.106803	0.67909	-0.011812	0.0565891	-1.00002	1.75544	-0.353571	-0.198178	0.658321	-0.283729	-0.463946	-0.147015	-0.25661	-0.021537	-0.090146	0.495559	-0.343234	-0.252786	-0.254892	0.779773	-1.00718	-0.375813
201516_at	-0.58198	1.14408	-0.108796	0.609966	1.16942	-0.226637	-0.225608	-0.558746	1.65024	1.94871	0.0219103	1.86335	0.225774	1.14123	1.54141	-0.176719	0.103492	-0.342643	0.175373	0.940151	0.214377	-0.167174	0.5367	0.002887	0.204896	0.06371	0.756018	-0.200772	0.684415
201529_s_at	0.205322	0.460962	-0.623618	-0.171232	-0.311617	-0.521193	-0.683306	-0.621547	-0.640348	-0.347611	-0.352343	0.191985	0.812074	-0.51665	-0.198269	0.299571	-0.04888	-0.361453	-0.110272	-0.155261	0.207329	-0.0084385	0.067889	-0.465665	-0.744724	0.000742	0.408015	-1.17361	-0.792481
201538_s_at	0.883054	0.413852	0.45533	0.115362	0.259848	0.167818	-0.109291	-0.264901	0.141643	-0.383739	-0.273283	-0.616744	1.69123	0.107587	0.305311	0.473834	0.0015173	0.395151	0.674403	0.729631	0.036781	-0.127069	0.774904	-0.23034	-0.0225234	-0.0698996	0.689545	-0.602788	-0.124053
201539_s_at	0.501078	-0.633442	0.346478	-0.671435	0.251679	0.220701	0.0165327	0.0454319	0.284673	0.404123	0.185899	-0.610903	0.787565	-0.648111	-0.0781629	0.209103	0.278767	-0.315299	-0.769478	0.148643	0.156647	-0.653206	0.0053243	-0.293554	0.398012	0.570259	-0.0358866	-0.595918	-0.119849
201543_s_at	-0.0485153	0.336738	0.257076	-0.0177969	0.185628	-0.207126	-0.25986	-0.381533	-0.149735	0.244337	0.160636	0.0601123	1.20165	-0.0776184	0.0359216	-0.001173	0.33264	0.386195	0.210011	0.684886	0.084991	0.257834	0.805283	0.13829	0.280402	0.200848	0.981681	-0.305233	0.415301
201545_s_at	0.00149442	0.137651	1.11886	0.264235	0.422168	-0.158531	-0.282651	-0.0646883	-0.680393	-0.468174	-0.393605	0.0700358	-0.884669	-0.0722013	-0.746774	0.0185165	0.062111	0.54309	-0.036919	-0.404357	-0.106932	0.076939	0.0792925	0.0151	0.0926056	0.127421	-0.227723	-0.019242	-0.407046
201550_x_at	-0.223083	-0.299403	-0.803614	0.0893364	-0.202066	-0.459701	-0.98941	-0.547182	0.440285	-0.449208	-0.185359	0.320038	-0.0285435	-0.0666112	0.437626	-0.306626	-0.556837	-0.765536	-0.187333	-0.230747	-0.007635	-0.3277	-0.405628	-0.557056	-0.348975	-0.330823	-0.383325	-0.790319	-0.396554
201551_s_at	2.85456	-0.0290505	-0.0969858	-0.431646	-0.402584	0.0827566	-0.211548	-0.44521	-0.957869	-1.2	-0.0136806	-2.02074	2.18853	0.856493	-0.633983	0.354542	0.241489	-0.691799	-0.263892	0.17455	0.221702	0.271174	0.107843	0.0839666	-0.177117	-0.178201	0.936661	-1.13389	-0.342148
201554_x_at	-0.0306709	-0.0815294	-0.202021	0.0922756	0.0785437	0.0013725	-0.407484	-0.13677	0.766958	0.857567	-0.379339	1.17739	0.546959	0.768693	1.3348	0.134346	-0.22936	-0.21385	0.202888	0.829723	-0.086402	0.020611	0.368226	-0.068309	-0.332431	-0.032886	0.25135	-0.357245	0.470298
201555_at	0.132838	0.208975	0.611361	-0.52393	0.103518	-0.677811	-0.903773	-0.706785	0.519781	0.958065	0.0506772	0.386226	0.170855	0.623179	0.445548	-0.0845315	-0.181383	-0.90924	0.0663054	0.381363	0.0773175	-0.031019	0.154665	-0.367859	-0.303548	0.0173464	0.215404	-1.08061	0.252779
201556_s_at	-0.556523	1.00955	1.16887	0.998048	1.62913	-0.378844	1.05468	-0.207316	-0.32796	0.859592	0.0691739	0.921986	-1.19837	0.569533	0.269773	0.0380301	-0.0368413	-0.636483	0.302319	0.810592	0.753497	-0.534207	-0.319333	0.929442	-0.019948	-0.0211677	0.181534	0.760144	-0.105746
201557_at	-0.833051	0.117284	0.446227	0.0025656	1.44011	0.457039	0.353751	0.624631	-0.758556	0.260496	-0.164702	0.785987	-2.1115	1.10801	0.176364	-0.0057911	-0.0051145	0.0647967	0.575864	0.007562	-0.0136885	-0.128286	0.358811	-0.0647033	0.696255	0.0045252	0.193829	-0.238957	0.0488253
201559_s_at	1.957	-1.25442	0.257315	-0.793616	-0.391087	0.522967	-0.315655	-0.771784	-1.4397	-0.676145	0.105951	-1.28077	2.48059	-1.14403	-1.24694	0.649662	-0.319312	-0.650233	-0.663441	-0.99114	-0.0922876	-0.721918	0.163201	-0.697181	0.112915	-0.400516	-0.308144	0.0016827	0.458037
201560_at	0.0604944	-0.525221	-0.375145	-0.407631	0.0765861	-0.00055326	0.035607	-0.258993	-0.8537	-0.533072	0.210808	0.0213671	-0.0215006	-0.440915	-0.0156616	-0.215444	-0.179397	-0.066691	-0.112907	-0.506239	-0.150429	-0.214257	-0.538508	0.204841	-0.112105	-0.189931	-0.905166	0.548998	0.073327
201561_s_at	0.689773	0.407922	-0.62383	0.946031	0.0712662	0.230361	-0.136621	-0.0931639	0.190767	1.89547	0.228047	0.0693377	-0.828577	-0.0173565	-0.790363	0.393415	-1.03295	0.010395	-0.944707	0.0822902	-0.200463	-0.0805616	0.537692	-0.707908	0.195252	0.317731	0.811448	-1.34774	-0.508661
201562_s_at	0.0220596	0.186003	-0.21809	-0.857493	0.226366	-0.310978	-0.29612	-0.203122	-0.733663	-2.1362	0.0683757	-0.942319	0.520423	-1.46252	-1.39404	0.565828	0.163924	-0.613684	-0.824997	-1.07566	-0.216263	-0.259799	0.492166	-0.193197	-0.257901	-0.055061	-0.110013	-0.013414	-0.683633
201563_at	-0.596482	0.00153847	-0.0985919	-0.773231	0.311588	-0.134099	-0.296681	-0.291283	-0.743305	-1.80588	-0.175182	0.404928	-0.930431	-0.230892	-0.147667	0.02184	-0.013805	-0.043568	-0.192049	-0.499508	-0.0428995	-0.153753	0.118292	-0.12797	-0.416764	-0.118737	-0.403326	-0.077323	-0.663317
201564_s_at	-0.0236924	0.0919465	-0.281214	0.46074	0.259918	0.0416667	-0.00116591	0.0155855	-0.00998409	-0.121566	0.0090275	0.0111342	-0.56651	0.00215381	-0.615281	-0.174006	-0.370061	-1.14186	-0.957996	-0.244773	-0.0626962	-0.261507	-0.572661	-1.54478	-1.69783	-0.39704	0.009959	-1.75448	-0.581312
201565_s_at	-0.481424	0.237272	-0.423261	0.397256	-0.789104	0.174541	0.0795935	-0.111731	-0.629215	-0.952119	-0.31	0.323007	0.0682372	-1.37506	-1.93676	-0.104481	-0.440183	-0.334144	-1.41747	-1.52695	-0.278144	0.139323	-0.450976	-0.434012	-1.52472	0.434017	-0.538686	-0.330122	-0.993841
201566_x_at	-0.542934	-0.435023	-0.391575	0.0505303	-1.06097	0.0591851	-0.0509845	-0.0793121	-0.948795	-1.13415	-0.314588	0.352544	-0.0157011	-1.44055	-2.01521	-0.161797	-0.122556	0.100699	-1.66526	-1.74749	-0.569066	0.029522	-1.38499	-0.40862	-2.18515	0.412176	-2.00264	1.07892	-1.09003
201577_at	0.113041	0.145055	-0.485854	-0.409977	0.103937	-0.346652	-0.549138	-1.1894	0.438698	0.673567	0.204088	1.41881	1.06021	0.685128	1.29943	-0.098442	-0.127619	-0.338908	-0.471439	0.214278	0.17406	-0.050369	0.02387	-0.389644	-0.404911	0.0034435	0.258009	-0.631111	-0.095358
201578_at	-0.650546	0.0329992	-0.0315125	0.0145473	-0.0084869	-0.258868	-0.0080404	0.0642902	-0.0112434	-0.469974	-0.00386165	0.738775	-0.00762952	-0.614812	-0.957226	-0.163245	-0.54266	-0.459935	-1.24055	-1.69128	-0.107826	0.0544767	-0.157948	-0.604588	-0.718325	0.706103	-0.0355094	-0.916584	0.661067
201579_at	-0.332691	-0.140425	-0.933461	0.584476	-0.487657	-0.0417298	-0.434394	-0.224788	0.535981	0.452207	0.277265	1.15046	0.209559	0.75072	0.190694	-0.222582	0.037383	-0.608684	0.277327	0.633997	0.016954	0.028139	0.00374	0.038348	-0.246243	0.102698	-0.324198	-0.206368	-0.058809
201583_s_at	0.332506	0.08914	0.154861	0.211746	-0.498067	-0.239322	0.0620263	-0.27942	0.357601	0.682869	-0.0132234	0.555545	0.587367	0.777724	0.427294	-0.1203	0.119007	-0.215154	0.326677	0.309441	0.086771	0.033595	0.601257	-0.17502	0.157994	-0.054197	1.23627	-0.350326	0.283364
201584_s_at	0.210778	0.204207	0.189595	0.564346	-0.194939	-0.154782	0.100612	0.250332	1.4473	1.89284	-0.315923	0.205601	0.339336	0.670344	0.180761	0.020976	0.059346	-0.057901	-0.023571	0.311756	0.155113	0.055961	0.161475	-0.163769	-0.188303	0.092893	0.886023	-0.372943	0.110484
201587_s_at	-0.388932	0.0622016	0.0791405	0.0747157	0.316517	-0.35156	-0.291835	-0.232747	1.01984	0.877877	0.125167	0.958923	-0.250374	0.872905	0.707755	0.076376	-0.222857	-0.011295	-0.156558	0.344014	0.127553	-0.079606	-0.125359	-0.244448	-0.375215	-0.176059	0.056877	-0.443154	0.153436
201591_s_at	-0.290883	-0.447246	-0.264307	0.0818139	-0.411836	0.0483468	-0.10549	0.00758054	-0.356066	-0.909069	-0.0779612	-0.174161	-1.2724	-0.488383	-1.10281	-0.319981	0.172602	-0.173425	-0.219866	-0.366827	0.0297735	0.145695	0.031916	-0.03214	-0.229344	-0.137301	0.186878	-0.599275	-0.846712
201595_s_at	-0.00347428	-0.538205	-0.0527993	-0.0476599	0.31998	-0.330813	-0.0614051	-0.00895985	0.302591	1.13165	-0.1103	0.393734	-0.147435	0.371875	0.477303	-0.290392	0.043855	-0.016195	0.150412	0.433252	-0.102542	-0.246398	-0.843405	-0.052893	-0.089354	-0.084544	-1.10386	1.09908	0.663089
201599_at	0.130647	-0.530545	0.271298	-0.359018	1.35419	0.29647	0.182335	0.415148	0.6401	2.81467	0.138768	-0.40539	0.696204	0.345509	1.012	0.222984	0.447363	0.304235	0.875692	1.33587	-0.405633	0.212372	0.230711	0.742741	1.70665	0.08251	0.308506	0.394903	1.74353
201601_x_at	0.39638	0.625353	0.50712	1.69243	-1.11814	-0.21518	-0.552903	-0.447748	-0.0498008	-1.78867	-0.227306	0.0918924	0.593648	0.300511	-0.939802	0.194348	-0.131619	-0.000139	-0.893819	-0.553915	0.05757	0.889783	0.198492	0.76321	-0.0927814	0.125564	-0.677137	0.037206	0.541731
201602_s_at	-1.45602	-0.662801	-0.411405	0.373715	-0.911047	0.34121	0.269006	0.326439	0.67434	0.274658	0.0760777	0.274599	-0.433154	-0.856244	-0.63232	-0.273164	-0.172378	0.192905	-0.285831	-0.0619084	-0.874036	0.179106	0.385273	-0.181269	0.210254	0.216621	0.150106	-0.563864	0.082696
201603_at	-1.00698	-0.543445	-0.393058	0.446427	-0.374817	0.108667	-0.221716	-0.248759	0.14284	0.290977	-0.0806515	0.467484	-0.390187	0.270259	0.492013	-0.446621	0.207905	0.073496	-0.00582	0.136569	-0.221235	-0.075238	-0.356449	-0.315488	-0.31301	0.069081	-0.824154	0.066489	0.001514
201604_s_at	-0.772876	-0.260228	-0.094061	0.108544	-0.506901	-0.0132592	-0.351577	-0.510473	-0.151364	0.274546	0.140054	0.274202	-0.139153	0.435169	0.122594	-0.107691	-0.142238	-0.379682	-0.398715	-0.197861	-0.482941	0.233299	-0.273994	-0.436162	-0.42638	-0.221717	-0.861686	-0.584728	-0.345587
201605_x_at	-0.956539	-0.424167	-1.50129	-0.230556	-0.442911	-0.709872	-0.454584	-0.515451	-0.131948	0.131345	-0.0698956	0.876325	-0.529291	-0.488414	0.183019	-0.933136	-1.11208	-0.613976	-1.15041	-0.552006	0.463799	-1.20802	-1.8528	-1.93137	-0.776284	-0.562674	-1.05566	-1.12213	-0.111162
201606_s_at	-0.102019	-0.0480446	0.0350856	0.338678	0.0272933	-0.0863623	0.077163	0.252338	1.18606	1.03095	0.0894668	0.313163	1.06248	0.131948	0.625463	0.249786	0.092659	-0.271151	0.045313	0.469805	0.06877	-0.061613	0.525254	-0.107922	-0.158951	-0.0708695	0.831396	-0.584952	0.444652
201608_s_at	-0.337288	0.294379	-0.239495	0.426004	0.188615	-0.443562	-0.173184	0.184005	0.975321	1.15705	0.00955167	1.14462	0.430888	0.559919	1.17567	-2.55e-05	-0.005825	-0.3727	0.329755	0.744012	0.007675	0.140724	0.720064	-0.146297	-0.086079	-0.032093	0.720467	-0.55926	0.209664
201611_s_at	-0.543953	0.279313	0.902826	-0.252976	0.397448	0.334431	0.252888	0.285217	-0.0920963	0.210929	0.303918	1.01864	-0.62159	0.360369	0.767493	0.390618	0.256326	0.0278343	0.268351	0.136937	0.243631	0.200783	-0.352132	-0.0163825	-0.184924	0.323307	0.214482	0.050695	-0.0002766
201613_s_at	0.078719	0.318391	0.619633	1.10926	-0.1244	-0.0691794	-0.632124	-0.432548	0.693092	-0.470124	-0.115287	-0.0690224	-0.932594	0.175035	-0.0712488	0.125488	-0.447676	0.034759	0.513362	0.0397015	-0.083694	0.30759	0.020613	-0.0166049	-0.0205785	0.0801055	-0.0539344	0.169703	-0.0311992
201614_s_at	0.905726	0.481502	-0.458245	0.212946	-0.116918	-0.279098	-0.844306	-1.13413	0.121596	0.431496	0.211417	1.10418	0.875051	-0.13804	0.757786	0.115338	-0.232087	-0.610159	-0.0086997	0.365877	0.159796	0.403109	-0.007985	-0.469383	-0.401441	0.356886	0.175815	-0.785492	0.218459
201615_x_at	-0.21334	-0.969019	-1.21619	-0.589404	-1.64008	0.666877	-0.160149	0.944512	0.455601	-0.649102	0.208901	-1.77577	2.284	-2.17445	-2.00463	0.39026	-0.367237	-0.785438	-0.786446	-0.900456	-0.157869	-0.644553	0.23641	-0.213124	-0.226406	-0.070382	0.489899	-1.22862	-0.405978
201616_s_at	-0.381494	-0.742019	-0.583846	-0.188796	-0.95368	0.188862	-0.148455	0.231739	0.311299	-0.60898	-0.0150068	0.0424826	0.418296	-0.52057	-0.236296	1.00468	-0.21296	-1.21978	-1.26482	-1.06687	-0.286135	-0.628974	0.107692	-0.568552	-0.294407	-0.258618	0.136763	-0.92501	-0.442044
201617_x_at	-0.20043	-0.752792	-0.362149	-0.248569	-0.662274	0.810848	-0.292633	-0.247241	-0.967362	-0.179341	-0.157557	-0.115408	0.110226	0.0902272	-0.519281	0.65382	-0.181439	-0.227401	-0.504065	-0.510767	-0.25121	-0.787252	-0.932779	-0.321488	-1.43954	-0.082148	-2.0546	0.983651	-0.061831
201621_at	0.121288	0.80129	-0.0487091	-0.108313	1.3991	-0.0688637	0.0447527	0.0069383	0.568108	1.21321	0.847901	0.942822	-0.175235	0.0509345	0.380784	0.0176556	-0.101526	0.0102801	0.0697484	0.019627	0.239853	0.0021348	-0.0026145	0.434971	-0.149911	0.0046592	0.0117398	0.806485	0.296292
201624_at	-0.229244	0.239107	0.0684714	0.510171	0.953768	0.00114335	-0.356751	0.173203	0.401846	1.03062	0.00586229	0.841017	-0.897442	0.590354	0.926171	-0.023427	-0.204418	0.130448	0.028128	-0.248019	-0.096337	0.116516	-0.2566	-0.152282	-0.105386	0.204249	-1.50225	0.859334	0.533917
201625_s_at	1.35527	2.70834	1.43346	1.28791	-0.302824	1.06763	1.50598	0.846423	0.0232514	-0.712272	0.806635	-0.218319	-0.852137	1.10722	0.40252	0.626933	0.826836	1.32362	0.174418	-0.131635	0.329723	0.668079	1.61012	2.6112	1.66993	0.639644	2.2588	2.25355	0.260934
201626_at	2.35411	1.01851	0.510741	0.458213	-0.17604	0.749955	1.03658	0.249482	-0.211945	-0.516354	0.616088	-0.28946	-0.802774	0.275378	-0.242377	0.417307	0.748059	1.28533	-0.135201	-0.43521	0.084594	0.558953	1.22925	1.76727	0.868475	0.700578	1.25893	2.07051	0.0730895
201627_s_at	3.06224	1.83285	0.804685	0.68172	-0.426884	0.997695	1.17176	0.233625	-0.390839	-0.97022	0.924956	-0.414761	-1.14317	0.459814	-0.265311	0.607242	0.576643	0.951987	-0.062027	-0.593725	0.256631	0.973779	1.49153	2.20399	0.90242	0.48674	2.13421	1.62901	-0.231881
201629_s_at	0.0921249	0.277437	0.208752	-0.272741	0.00637611	-0.253014	-0.27657	-0.557556	-0.234963	0.668528	0.0315865	0.110908	1.21205	-0.474321	0.350325	0.342146	0.071891	-0.143863	-0.249235	0.350071	-0.18664	0.06612	0.542841	-0.109283	0.008689	0.265987	0.633965	-0.796611	0.149618
201631_s_at	-0.856455	-1.78204	-2.31825	0.604176	-1.31886	-0.997427	-0.752712	-1.26904	1.37097	1.20204	-0.744613	0.673184	1.32381	-0.396129	2.0785	-0.676719	-1.32453	-1.80368	-1.30633	-0.102023	-0.997717	-0.811835	-1.18831	-1.74892	-1.29735	-0.66377	-0.805366	-2.2554	-0.985486
201633_s_at	0.959127	0.837216	0.797845	0.60042	-1.2492	0.449638	1.02465	0.737941	-0.0354499	-0.460015	-0.201859	-1.16629	1.46966	0.82148	-0.66044	0.15391	0.881949	0.785925	0.357195	0.165439	-0.136323	0.367346	0.492793	0.780377	0.47769	0.754558	1.22406	0.858802	0.12384
201634_s_at	0.300178	0.843316	0.808782	0.635989	-0.93905	0.425039	1.28959	0.961603	-0.224632	-0.558135	0.0368379	-0.493425	-0.0425425	1.3899	-0.501177	-0.021394	0.906937	0.991576	0.432647	0.31391	0.335818	0.191277	-0.502803	0.865457	-0.151071	0.420471	0.014153	1.43491	0.145349
201635_s_at	0.744828	-0.564078	-1.11442	-0.578373	-1.18309	0.440309	0.0616001	0.17778	0.0965597	0.493577	0.195195	-1.87487	2.30621	-1.33075	-1.17178	1.30845	0.382939	-0.470883	-0.216842	-0.331489	0.372133	-0.306804	0.954294	-0.278428	0.118847	0.158543	-0.007741	0.034247	0.189633
201639_s_at	-0.539627	0.713409	0.181702	0.690156	0.615278	-0.827815	0.161131	-0.196192	0.594287	0.71319	-0.227426	0.0651622	-1.63731	0.609806	0.357405	-0.149808	-0.122898	-0.13641	0.192723	0.224079	0.178739	0.148841	0.0605696	0.33149	0.520903	-0.0542534	0.303308	-0.315051	0.202618
201640_x_at	0.746529	0.156967	0.838092	0.0252949	0.448211	0.0822636	0.351186	0.776181	0.621951	-0.683546	0.385429	-0.592655	0.898823	-0.604726	-0.0186195	0.269048	-0.0558544	-0.192788	-0.188543	-0.0071897	0.462588	-0.378374	0.201419	0.08103	-0.197478	0.309609	0.305735	0.620287	-0.209681
201641_at	0.642322	0.990712	-0.374796	-0.321296	-0.409086	-0.396858	-0.656265	-0.584738	-0.746692	-0.969859	0.281148	0.0583026	0.481434	-0.247217	-0.120788	-0.339396	0.229999	-0.258356	-0.520139	-0.215265	0.037445	0.471688	0.487944	-0.154497	-0.083892	0.409543	0.545183	-0.798307	-0.03178
201645_at	0.0274677	0.0307482	-0.0832943	0.499619	-0.959303	-0.124069	-0.0751243	0.0142888	-0.0228375	0.0649194	0.190415	1.49541	-0.159352	0.0725432	0.0280725	-0.584456	-1.06839	-2.99449	-4.42387	-4.59544	-0.261388	-1.02624	-1.8541	-4.10224	-4.36662	-1.19357	-3.03798	-4.44799	-2.92419
201646_at	0.3874	-0.908779	-0.531016	-0.621474	-1.26453	0.359214	-0.345026	-0.325866	-0.938339	-0.459905	-0.149924	-0.844453	1.15237	-1.00068	-1.02861	1.26341	-0.122915	-0.513475	-0.663842	-0.599649	-0.099101	-0.092486	0.770791	-0.214458	-0.55505	-0.0160795	-0.038809	-0.795546	-0.560538
201647_s_at	1.22155	-1.13715	-0.471614	-0.899699	-1.45485	0.110487	-0.56219	-0.234531	-0.760367	-0.285857	-0.232834	-1.71311	3.24344	-1.74199	-1.94817	0.0910185	0.200137	-0.476023	-0.654899	-0.492813	-0.268487	-0.628827	0.393083	-0.271397	-0.815275	-0.368128	0.0027473	-0.929739	-0.334732
201648_at	-0.627765	-0.113359	-0.826923	-0.0377884	-0.241757	0.0224696	-0.563835	-0.426383	0.312532	0.661154	0.130197	1.42376	0	0.204574	0.215422	-0.149492	-0.102282	-0.729323	-0.342025	0.008897	-0.150645	-0.108068	0.0695255	-0.255294	-0.248355	-0.103661	-0.051643	-0.928352	-0.018269
201650_at	-0.0231416	0.0357619	1.40965	3.683	-0.417468	-0.0123188	0.135921	0.00929411	0.0218058	0.976517	-0.0169883	0.0180521	-0.00718117	0.0731664	0.030715	0.458425	-0.0585884	-0.29283	0.74888	-0.44151	-0.37485	-0.956482	-0.0718404	-0.754099	-1.57015	0.296609	1.02133	-0.574201	-1.17371
201651_s_at	0.358333	-0.478233	-0.54723	-0.200394	0.366491	0.183476	-0.358887	-0.0135613	1.4173	1.02994	-0.0920186	-0.404829	0.472479	0.225803	0.430117	-0.368041	-0.446247	-0.116292	-0.174166	0.579575	0.140679	-0.073261	-0.118471	-0.143092	-0.051442	-0.340448	0.249676	-0.822117	-0.38385
201655_s_at	0.00617295	0.446372	-0.0485348	0.811786	0.238289	-0.22848	0.520193	0.134773	-0.179655	-0.094143	0.402868	0.588169	-0.69847	-0.258107	-1.07424	0.568443	0.0627367	-0.051565	-1.39305	-2.4103	0.72034	0.941103	0.445831	-0.293433	-0.649302	-0.420033	0.812217	-0.816826	-1.04287
201657_at	0.0750978	-0.720034	0.256205	-0.979792	0.955395	0.206928	-0.262781	-0.505097	0.00195915	2.82113	0.0615526	0.377124	0.989376	0.00141802	0.420123	0.145038	0.175972	-0.153618	0.377852	0.887899	0.071877	0.070001	-0.245062	0.271008	1.07233	-0.001506	-0.679548	1.41676	1.45925
201658_at	-0.414322	-0.908676	0.0659638	-0.749905	1.22258	-0.017794	0.053306	-0.420582	0.535438	2.11229	0.0875584	0.496184	0.332846	0.275257	0.730787	0.014846	0.25534	-0.256392	0.418679	0.989867	0.156747	0.031623	0.55041	0.480222	1.12191	-0.014216	0.816256	0.130903	1.2329
201659_s_at	0.0111266	-0.393499	0.0148127	-0.401961	1.11581	-0.0776589	-0.164105	-0.300619	0.688673	2.37475	0.0386343	0.746084	0.812997	0.179225	0.566495	-0.086154	0.227838	0.134579	0.1662	0.944867	-0.029645	-0.006693	0.441504	0.408764	1.06813	-0.018103	0.202627	0.149393	1.15835
201660_at	0.143696	-0.12707	0.17454	0.0317564	0.29579	0.479359	0.284797	0.188848	-0.717738	-0.769868	0.37554	0.338013	-0.54524	0.387429	0.211308	0.023791	0.611762	0.774461	0.113696	-0.092262	0.334144	0.622613	1.08267	0.731788	-0.353264	0.316449	0.936232	0.17267	-0.281555
201661_s_at	0.503171	-0.162912	0.225031	-0.426125	-0.137028	0.949303	0.531475	-0.304409	-0.631791	-0.521392	0.111486	-0.0982893	0.0303819	-0.143922	0.00760582	-0.073669	0.79438	0.529437	-0.0226135	-0.286377	0.239903	0.558009	-0.167675	0.487539	-0.518207	0.301042	-0.020226	0.508028	-0.230737
201663_s_at	-0.445188	-0.878862	-1.06648	0.156281	-0.562243	0.0586645	-0.348262	-0.532088	0.364525	0.452046	-0.0392845	0.418321	0.139558	0.667073	-0.580604	0.0233259	-0.160097	-0.412455	-0.185195	-0.820297	-0.14472	0.162769	-0.25902	-1.4446	-2.1203	-0.522191	-0.492035	-1.51892	-0.424267
201664_at	-0.437161	-0.699225	-0.751522	0.211336	-0.166856	-0.00328325	-0.335774	-0.517317	0.119018	0.448346	0.0114933	0.6452	-0.327675	0.673517	0.182225	-0.089354	-0.095569	-0.44888	-0.253158	-0.367887	0.32758	0.35176	-0.431038	-1.0479	-1.66796	-0.408221	-0.747868	-1.23707	-0.490444
201667_at	-1.21386	-0.748061	-1.20438	0.257914	-2.33364	1.13693	-0.28095	-1.41328	-2.4771	-2.51266	0.0192626	-0.850929	0.42864	-3.35863	-4.8765	0.032814	-0.56476	-1.599	-2.05337	-4.48783	-0.97158	-0.749217	-0.636385	-0.695038	-1.7727	-0.0142907	-0.599673	-0.740798	-0.639265
201668_x_at	-0.0160748	-0.0668181	-0.0171908	2.84904	-1.15338	-0.29974	-0.50461	0.0389819	1.21321	2.885	0.392713	0.720086	3.63186	-0.392432	0.0304382	0.675318	-1.16951	-1.35884	-1.18428	-0.165344	0.43929	-0.273935	-0.209466	-0.492963	-0.083693	-0.321238	0.268634	-1.18799	0.09661
201669_s_at	-0.564106	-0.388214	-0.848786	0.597366	-0.175077	-0.297373	-0.70563	-0.316586	1.2718	3.03321	-0.0276175	1.79228	0.212885	0.646476	0.610972	-0.197819	-0.619576	-0.526676	-0.578065	0.200378	-0.319611	-0.232568	-0.637341	-0.226048	-0.061149	0.075475	-1.90813	1.29463	0.384701
201670_s_at	-1.09172	-0.0472281	-0.227046	1.12617	-0.176679	-0.801847	-1.01562	-0.0581721	1.38003	3.49982	0.160334	2.01058	0.600253	0.243458	0.487622	-0.557463	-0.450681	-0.547197	-0.94884	0.49419	-0.377342	0.048025	0.177909	-0.138449	-0.218852	0.036478	-0.136289	-0.612127	0.119362
201672_s_at	0.11816	-0.0365972	0.0906543	0.505838	-0.326536	-0.15174	0.317307	0.248706	0.82447	1.25455	0.0591968	0.382563	0.33306	0.770775	0.741962	0.247404	0.044271	-0.201979	0.3471	0.496486	0.17549	0.320184	0.236927	0.092349	0.153163	-0.148312	0.319183	0.122254	0.266922
201673_s_at	-0.916013	-0.956181	1.17341	0.755623	0.0883435	-0.658252	-1.04939	-0.854504	-0.352391	0.318013	-0.370323	0.539549	-1.00467	-1.10546	-0.401124	0.655511	-0.447324	-0.296387	-1.037	0.141124	0.0606366	1.31465	0.504726	-0.0683501	-0.71965	0.535725	0.222542	-1.30078	-0.831113
201674_s_at	-0.880194	0.260311	-0.0212956	0.417361	0.0830806	0.198269	0.170607	0.0230367	-0.200318	-1.64044	0.213744	0.0897404	-0.672863	0.114656	-0.654635	-0.042622	-0.106047	-0.110369	-0.06887	-0.846141	0.009012	0.10325	0.556462	0.281455	-0.316254	0.377191	0.571608	-0.142698	-0.789606
201675_at	-1.19637	0.860924	0.212282	0.275859	0.265604	0.256914	0.296512	0.116683	-0.276914	-1.21798	0.285211	0.724239	-1.29405	0.159519	-0.333205	-0.068218	0.219252	-0.017385	-0.200128	-0.620756	-0.072939	-0.055645	0.334932	0.230523	-0.712652	0.140108	0.259393	0.005868	-0.333293
201677_at	0.385139	0.816783	0.815516	-0.198296	0.158639	0.336896	0.240401	0.237546	-0.744805	-1.7136	0.066899	0.122586	-0.174981	0.0748106	-0.459443	-0.0788752	0.74555	0.0121206	-0.0310015	-0.655727	-0.456437	-0.0661877	0.352988	0.206033	-0.917783	-0.218523	0.153147	-0.127252	-0.775471
201679_at	0.647917	-0.280609	0.489127	-0.180408	-0.710391	0.149154	-0.105063	0.173618	-0.00467418	0.30595	0.168049	-0.0136158	1.15135	0.0397625	-0.143814	0.0089707	0.0145688	-1.13376	-0.362608	0.0095516	0.0150883	-0.0085511	-0.0713594	-0.194108	-0.0812988	0.0031218	0.780701	-0.252858	-0.0946362
201683_x_at	0.207722	-0.356304	0.550707	0.0341647	-0.65895	0.729279	0.162402	1.15729	0.924988	0.491173	-0.179813	-0.175575	1.69149	-1.11104	-0.938633	0.287032	0.49806	-0.424835	-0.012125	0.000688	0.175061	-0.016775	0.368296	0.218796	0.358616	0.075653	0.529604	-0.0562855	0.456596
201686_x_at	0.74336	-0.344767	-0.304381	-0.324523	-0.49748	-0.0770546	-0.590237	-0.45457	-0.491149	-0.159139	-0.127053	-0.777978	1.58855	-0.751181	-0.686217	0.181972	0.0431396	-0.352917	0.0409986	-0.0939927	-0.0755123	0.331307	1.05934	-0.165411	-0.0821583	0.203419	0.434821	-0.353523	-0.044551
201689_s_at	0.202027	-0.466716	0.0981484	-0.388645	0.23327	0.153909	-0.124028	-0.416237	-0.103326	0.693357	-0.0590818	0.237068	0.40169	0.339923	0.317586	0.179825	0.321301	-0.177789	0.024154	-0.102837	0.115938	0.413637	-0.953723	0.311015	0.249343	0.115741	-0.789166	1.77952	0.379499
201691_s_at	-0.0207233	-0.550425	-0.172529	-0.699953	0.058887	0.680345	0.0793356	-0.00195684	-0.237391	0.941035	0.176419	0.4576	0.315199	0.595421	0.799305	0.0742683	0.664634	1.18778	-0.245941	0.351677	0.0823608	0.437133	0.323797	0.751413	0.226357	0.124748	-0.57075	0.780732	0.245401
201693_s_at	-0.0183936	-0.437631	0.618063	2.75988	0.379113	0.356316	-0.0160169	0.0201779	0.0344678	0.0029777	-0.00397311	-0.0012	-0.0510715	0.0928917	3.26584	-1.35267	-0.0754565	-1.17315	-0.499051	-0.336039	-2.45438	-0.658889	-0.957274	-0.686508	-1.3736	-1.46916	-0.769815	-2.17902	-0.936489
201694_s_at	-1.07408	-0.805766	0.686529	1.08848	-0.960539	0.0561999	-0.145281	-0.900608	-0.148998	0.750328	-0.358071	-0.711123	-0.824158	2.74091	3.51353	-0.884956	-1.17977	-0.921078	-0.78939	-0.588295	-2.47656	-1.34934	-1.47635	-1.45284	-1.15259	-1.20288	-1.50558	-1.02585	-0.528324
201695_s_at	0.546562	0.446207	0.524526	0.793966	-1.36605	0.148096	0.649441	0.851982	0.50573	0.153416	-0.134823	-0.27552	0.558279	1.31418	-0.507647	0.130129	-0.05516	0.145359	-0.156773	-0.130345	0.06682	-0.296355	-0.583047	-0.708174	-0.640034	-0.206116	0.534909	-0.401034	-0.718839
201700_at	-0.261349	0.477247	-0.374508	0.510884	0.379211	0.0531948	-0.301329	-0.639654	1.60411	2.02736	0.106177	2.03459	0.220002	-0.302849	1.55035	-0.090919	0.204146	-0.207399	-0.266902	0.822115	0.035732	0.324316	0.0166567	-0.268867	0.009674	0.0908895	0.443901	-0.667621	0.368166
201701_s_at	0.239513	-0.67245	0.0857641	-0.224923	0.0272412	0.748781	0.196005	0.0909719	-0.892349	0.61547	0.0330593	0.0636738	-0.467527	0.279818	0.322266	-0.431129	0.35352	0.519136	0.188587	0.045363	-0.358219	-0.001503	-0.630915	0.120479	-0.159053	0.3268	-1.16381	1.32265	0.719999
201702_s_at	0.41167	0.549184	0.464332	0.533713	-0.92784	0.189833	-0.0137323	0.956717	0.470644	-0.559809	-0.637823	-1.05311	1.99794	-0.989045	-1.0471	0.540863	0.164827	-0.715783	-0.986082	-0.652727	0.220078	0.0909015	0.75666	0.474019	0.49477	-0.035078	1.2997	-1.31216	-0.17
201703_s_at	-1.13336	0.94505	0.69376	0.827525	0.156862	-0.213041	0.281577	-0.412645	-0.987513	-0.719232	-0.206979	0.722698	-0.730425	0.127427	-0.101821	-0.556262	-0.203468	-0.131783	0.0253744	0.132029	0.294368	-0.0720624	0.697052	0.574661	-0.203322	-0.030003	0.322271	-0.684114	-0.0905953
201704_at	-0.101215	0.188325	0.139935	0.525472	0.605273	-0.0733974	-0.23615	-0.32122	1.01423	1.17957	0.120031	0.903412	-0.421088	0.902171	1.36288	-0.27944	-0.042376	0.124217	0.424363	1.0442	0.443949	0.198415	0.572213	0.418784	0.178214	-0.030681	1.12212	-0.643618	0.311337
201707_at	0.201285	0.0917329	0.534923	0.00953052	-0.294765	0.518772	0.305903	-0.0349597	-0.773649	-0.686317	-0.25579	0.00214362	-0.339569	-1.11861	-0.450026	0.131618	0.487511	0.267493	-0.150235	-0.186914	-0.057778	0.114832	0.223375	-0.03825	-0.582375	0.177893	0.201362	-0.360006	-0.076283
201708_s_at	-0.0493442	0.32854	0.427271	0.109966	-0.284261	0.515659	0.484219	0.535595	-0.363678	-1.26363	0.168555	-0.715776	0.360333	-0.148899	-0.511433	1.03398	0.484061	-0.085373	-0.242039	-0.663311	-0.508832	-0.489793	1.22443	0.611092	0.595743	0.330308	0.618637	-0.090522	-0.028051
201711_x_at	-0.262276	-1.34659	-0.711222	-0.295025	-1.34916	0.487167	0.0861512	-0.111013	0.260182	0.710479	0.234703	-1.17429	1.15773	-1.12388	-1.3422	1.27584	0.431122	-0.871485	-0.454018	-0.780066	0.151123	-0.159713	0.548777	-0.227275	0.075393	-0.177653	0.239363	-0.593878	0.105258
201713_s_at	-0.573681	-0.465688	-0.00388749	0.106487	-0.048856	0.107163	0.150197	-0.220764	0.0708033	1.49616	0.316972	0.311232	-0.374544	0.499038	0.277174	-0.010369	0.220032	-0.053895	-0.128326	0.4034	-0.105223	-0.0012	-1.48052	0.029276	0.034869	0.044432	-1.15771	0.883783	0.409048
201714_at	-0.0580564	0.380307	0.796521	0.170277	-0.113678	-0.0534934	0.244929	-0.200185	0.281371	-0.0174435	0.0312819	1.14163	0.0893414	0.581845	0.752534	-0.13359	0.315194	0.06574	-0.25861	0.243575	-0.067913	-0.247792	0.021527	-0.282587	-0.100003	0.0277695	0.412811	-0.467124	-0.056621
201717_at	0.100993	1.23712	1.29134	1.26594	-0.175735	0.00545731	0.356808	0.822023	0.596526	0.414259	0.160377	-0.158501	-0.0577857	1.22945	0.337566	0.090174	0.447801	0.781575	0.58647	0.179282	0.224691	0.047953	0.349935	0.548586	0.15943	-0.127761	0.768735	0.15822	0.184403
201718_s_at	0.17933	-1.30987	-0.125742	0.349023	-1.24292	0.516719	-0.324895	-0.54859	-0.733053	0.608913	0.287066	-0.0503151	2.2246	-0.536634	0.362624	0.180091	-0.556464	-0.478058	-0.630157	-0.185208	-0.170059	-0.392696	-0.153593	-1.36958	-1.48932	-0.255385	0.088049	-2.40231	-1.13235
201719_s_at	-0.183971	-0.503288	-0.824219	0.265286	0.0358785	0.20161	-0.207366	-0.62495	0.599487	0.914848	-0.243806	0.835534	0.462793	-0.996197	1.4217	-0.339057	-0.101478	-0.622946	-0.507767	-0.188311	-0.314126	-0.512386	-0.307309	-1.16291	-1.09969	-0.435501	-0.832242	-1.63516	-0.400503
201720_s_at	0.332614	-0.858706	0.947324	-0.667014	-0.17089	0.0409433	-0.158625	-0.415135	-1.28539	-1.09083	0.296593	0.323883	0.395752	-0.798568	-1.56174	0.263866	-0.200817	-0.560723	-0.352383	-0.524299	0.231012	0.263474	-0.091933	-0.2798	-1.14442	0.285861	0.354072	-1.33616	-0.848177
201721_s_at	-0.354305	0.0935057	0.0926463	-0.212161	0.313611	0.346314	-0.03738	-0.239275	-0.889648	-0.62364	0.122174	0.696484	-0.530327	-0.75686	-1.21459	0.206912	-0.374057	-0.399229	-0.610895	-0.720438	0.319664	0.207359	-0.230937	-0.055019	-0.879108	-0.030643	0.431864	-0.887274	-1.24887
201728_s_at	-0.3769	-1.44114	-0.250216	-0.140797	-1.99363	0.267742	-0.162074	1.23399	2.57738	0.470775	1.13249	-0.728654	3.50182	-1.52937	-0.910929	1.11344	0.745833	-0.581825	-0.466248	-0.540805	-0.026179	-0.239024	1.06506	-0.052042	0.0916523	-0.0158184	0.498727	-0.576528	-0.262113
201730_s_at	-0.918747	0.0779851	-0.118073	0.382192	-0.341483	0.698814	0.33159	0.35905	0.797729	1.0036	0.466947	1.05321	-0.186467	-0.514913	-0.289799	0.601667	-0.125465	-0.404372	-0.522799	-0.484887	0.08516	0.093498	0.791514	0.101726	0.234571	0.002497	0.389137	-0.700556	0.235946
201732_s_at	-0.403778	-0.205171	0.322674	-0.089694	-0.297506	0.344097	1.12966	1.43815	0.493	0.81573	0.290993	-1.08656	1.13194	-0.41927	-0.855062	1.08806	0.413805	0.286994	0.082668	0.404396	-0.242892	-0.153192	1.59274	0.0836453	0.724397	0.319294	1.06383	-0.0706405	0.74851
201733_at	-0.356352	-0.512367	0.490101	0.12574	-0.202521	0.0312741	0.241273	0.935914	0.0494828	0.947752	0.193867	-1.54269	1.33289	-0.0427193	-0.913879	0.783059	0.051311	0.419534	0.0221546	0.321598	0.0288246	-0.0816892	0.262877	0.420178	0.0138865	0.212562	-0.117919	0.11596	1.1482
201737_s_at	-0.375204	-0.558467	0.0331073	0.353398	-0.240958	0.557043	0.53416	0.426396	-0.136696	0.244263	0.143173	-0.35797	0.188196	-0.0153549	-0.71232	-0.880938	0.230749	0.0813005	-0.185539	0.162286	-0.139088	-0.189825	-0.547168	0.413673	0.320563	0.529617	-0.962975	0.882865	0.528444
201739_at	-0.898147	-0.285972	-1.21963	-0.887905	-2.07592	-1.11503	-1.18331	-1.45548	-0.511258	-1.70714	-1.15105	1.3525	1.26104	-1.30722	-1.70203	-0.304844	-0.145412	-1.12813	-1.35633	-0.836075	-1.04277	-0.883144	-0.971155	-1.01381	-0.780971	-0.944294	-1.17302	-1.23	-1.4544
201742_x_at	1.19566	-0.479764	-0.0107155	-0.396373	-0.679942	0.103068	-0.48215	-0.635439	-0.80151	0.163843	-0.297725	-1.14816	1.60284	-0.939589	-0.859423	0.799946	-0.120796	-0.680483	-0.05213	0.065718	-0.253924	0.33816	0.414057	-0.37068	-0.0594005	0.116822	0.050602	-0.264155	0.193963
201743_at	0.209906	0.456359	0.746889	-0.0220162	1.30494	0.249851	0.372546	1.15925	0.577233	-1.43957	0.0692919	-0.259389	0.555399	0.758405	1.33816	0.055566	0.526957	0.798515	0.856659	0.411514	0.087118	0.32398	0.296851	-0.516392	-1.08606	0.660549	1.14897	0.275164	0.118279
201746_at	-0.171511	0.372149	-0.333139	0.85832	1.05069	-0.358095	-0.582301	-0.405619	0.889855	1.07641	0.109018	2.32433	-0.882287	0.653058	0.551702	-0.379023	-0.002289	-0.732874	0.608587	0.231606	0.256826	0.0258426	-0.0878754	-0.417335	0.236517	-0.494127	-0.926056	-0.042963	0.402619
201747_s_at	0.548741	-0.325401	-0.575079	-0.0498737	-0.712147	0.176281	-0.547393	-0.0490954	-0.308615	-0.388387	0.0814338	-0.499597	1.49075	0.723337	-0.075494	0.405344	0.271093	-0.393538	-0.275039	0.0232047	-0.351309	0.133709	0.006282	-0.186303	-0.371128	0.107169	0.72584	-0.766902	-0.197589
201749_at	-0.516009	0.0443904	-0.478748	0.503005	-0.311071	0.0589703	0.17227	0.428264	-0.249461	-0.796689	-0.085874	0.0250557	-0.798045	0.113933	0.195164	-0.196786	-0.490958	0.192758	-0.491866	-0.38825	0.118174	-0.371946	0.239109	-0.210986	-0.4397	0.264828	0.063467	-0.816042	-0.804543
201750_s_at	-0.259485	0.462753	0.0792445	-0.239102	-0.226542	1.01089	0.686254	0.0285278	-0.225641	-1.11381	0.127314	-0.0346108	0.372253	-1.04469	-0.464613	1.13205	0.58324	-0.0582905	0.336699	0.0055082	0.16987	0.154263	0.292196	-1.23989	-0.99814	-0.0422396	0.581754	-0.0066588	0.29963
201751_at	0.0644031	-0.283811	0.43242	0.47061	-0.0974892	-0.185554	-0.107369	0.177271	1.34911	1.12518	-0.166332	-0.0944404	0.085976	0.881724	1.7827	-0.018204	-0.18507	-0.073481	0.252638	0.787965	0.282188	0.071495	0.11534	0.188702	0.094805	-0.050474	0.860169	-0.217939	0.346744
201752_s_at	-0.566753	0.133867	0.0401764	-0.854089	-0.151037	0.791634	0.0819537	-0.292172	-0.973588	-1.50373	-0.0425429	-0.225644	0.194168	-1.39028	-1.54625	0.484769	0.146566	-0.126839	-0.802605	-0.970556	0.129916	-0.123639	0.160509	0.174533	-0.348446	0.827855	-0.136119	-0.711377	-0.846434
201753_s_at	0.0586831	-0.998187	-0.176234	-1.12681	0.0463384	0.457485	-0.198106	-0.642981	-1.67969	-1.81649	-0.222448	-0.12722	-0.601286	-1.19399	-0.933501	0.001631	-0.280592	-0.186371	-0.757644	-0.81404	-0.047282	0.332443	-0.201675	0.036477	0.26696	0.546732	-1.18478	0.511956	-0.680307
201755_at	0.0817365	0.230416	-0.0161972	-0.455818	0.269669	0.022055	0.449051	-0.00139503	-0.211637	-0.828542	-0.140831	0.769323	-0.220237	0.151969	0.36855	-0.644273	-0.0161104	0.888482	0.16706	0.0159732	0.0494619	-0.542204	0.101948	-0.003803	-0.911564	-0.0126354	0.0344749	-1.4174	-0.447594
201756_at	-0.123691	0.155877	-0.0865075	0.152899	0.482741	-0.244437	-0.283988	-0.348811	0.0760327	0.820832	-0.46074	0.798691	0.224881	-0.0272916	0.489146	0.153727	0.267982	-0.284705	0.194454	0.195235	0.553224	-0.255801	-1.04228	-0.265881	-0.263562	-0.16735	-0.359745	-0.105424	0.310597
201761_at	0.423173	-0.541437	-0.0975774	-0.00193925	2.86177	-0.225098	-0.0084587	0.013793	2.28361	4.07149	-0.239362	0.301558	0.244293	2.10845	3.43033	-0.330303	0.0902535	0.667493	-0.307812	0.0276466	-0.163101	0.0292538	-0.0615493	0.616842	0.556818	-0.376772	0.129962	1.34672	2.22872
201762_s_at	0.0734815	0.331558	-0.106638	-0.776574	0.154039	-0.268967	-0.53656	-0.828465	-0.509866	-0.282566	0.0791816	0.672219	0.40071	-0.194956	-0.153577	-0.000723	0.000949	-0.06026	-0.466041	-0.558035	-0.053226	-0.043508	0.089011	-0.324871	-0.205108	0.079702	-0.013857	-0.625398	-0.272906
201763_s_at	-0.190105	0.546593	-0.200053	0.170935	0.0961019	-0.406785	-0.267869	-0.230912	0.983107	1.07102	-0.0591962	1.58984	0.416358	0.187643	0.438643	0.004072	-0.110417	-0.531451	-0.564879	0.021952	0.159788	-0.227343	0.011554	-0.308645	-0.168791	-0.115791	-0.06503	-1.17875	-0.381166
201764_at	-0.0323794	-0.506609	-0.115506	-0.806144	0.0746789	0.0146081	-0.371354	-0.547505	-0.221255	0.619636	-0.090518	0.650334	0.418917	-0.359653	0.47508	0.012738	-0.155684	-0.477332	-0.276065	0.210018	0.266624	-0.222475	-0.195495	-1.01109	-0.399567	-0.09599	-0.109656	-1.04769	-0.283202
201768_s_at	0.407322	-0.793334	0.0105408	-0.737251	-0.453484	0.182085	0.0739436	0.025571	-0.157484	0.206072	-0.000854077	-0.673355	0.900021	-0.3804	-0.398596	0.668282	0.113617	0.017473	0.034286	0.06727	0.1705	0.527101	0.333927	0.436665	1.07038	0.07841	0.415909	0.356594	0.324028
201771_at	-0.134893	0.569312	0.477077	1.09998	0.0554905	-0.0283326	0.0716328	0.582889	0.597882	1.18316	0.118836	0.426921	0.0667765	0.855606	0.516095	0.315879	0.273845	0.056905	0.340752	0.537985	0.334391	0.152288	0.0613375	-0.138825	0.178875	-0.230167	0.226735	0.093368	0.315737
201772_at	0.050147	-1.07512	0.137076	-0.193682	-0.25984	-0.171969	-0.359366	-0.367834	0.196314	0.995115	-0.413187	-0.0934205	0.697421	0.641285	0.465138	-0.57659	-0.600115	-0.468995	-0.094848	0.554715	-0.314066	-0.545933	-0.767561	-0.535374	-0.085575	-0.368914	-0.48031	-0.256422	0.531045
201774_s_at	-0.0825643	-0.0417925	-0.0322137	0.0631963	-0.335188	-0.0107238	-0.0113691	-0.00128453	-0.0405794	0.774141	-0.0362923	0.011632	-0.00812774	0.0225853	0.0306345	-0.588612	-0.03488	-0.249147	0.253496	-0.0362505	-0.843611	-0.190954	0.73002	-0.403565	-0.112519	-0.524922	0.424968	-0.842466	-0.658061
201775_s_at	0.452063	-0.371672	0.203545	-0.0993663	-0.341338	-0.0455774	-0.473826	-0.308633	-0.102344	0.352673	0.0224978	-0.472586	0.848798	-0.301076	-0.639914	0.862142	0.4743	-0.192221	0.111792	-0.0040136	-0.404982	-0.005169	0.923896	0.121173	0.273628	0.108606	0.305101	-0.593605	-0.373359
201777_s_at	0.0251422	-1.14772	-0.475098	-0.305733	-0.40271	0.125813	-0.0120286	0.0287405	0.661451	0.621086	0.0607637	-0.893839	1.8529	-0.554763	-0.842865	0.720366	0.689039	-0.745337	0.336267	0.288632	0.384996	0.182212	0.886866	0.364421	-0.088173	-0.0057182	0.68375	-0.013255	0.157081
201783_s_at	-0.574077	0.711173	0.615317	0.686112	0.700181	0.0163765	-0.0263129	0.0663944	0.817638	1.4971	-0.167048	1.48726	-1.07442	1.13037	1.6029	-0.304026	-0.35872	-0.011342	0.190984	0.254244	0.143421	0.262755	0.053767	0.119897	0.260423	-0.137976	0.331613	-0.308741	0.367754
201785_at	-0.0492741	0.181696	-0.0562078	-0.127896	0.0990186	-0.518562	0.138258	-0.628941	-0.983368	-1.32807	0.11954	-0.5735	-0.560109	-0.478246	-0.269052	0.200103	-0.597334	0.299859	-0.813203	-2.9344	-0.630621	0.940334	0.604064	0.188508	-1.83355	0.725015	1.14621	-0.382113	-2.88555
201790_s_at	0.64492	1.24189	1.22142	1.02451	0.025752	0.467326	1.48279	1.22725	0.912038	-0.668815	0.194033	-1.22058	-0.145388	1.43687	0.0318174	0.192293	0.411754	2.02849	1.35364	0.676175	0.090371	0.301363	1.08791	1.95095	1.48491	0.305846	1.95456	1.75334	0.871293
201791_s_at	0.182713	2.27803	0.898788	1.1185	-0.0980874	0.33749	1.21088	1.09946	0.67492	-0.577997	0.402797	-0.564543	-1.01215	1.54173	0.321517	0.025761	0.742235	2.01574	0.80917	-0.013346	0.151286	0.612882	1.73965	1.83859	1.07234	0.232841	2.05453	1.5643	0.401994
201793_x_at	0.395284	-0.71395	0.214721	0.693404	-0.662937	-0.521891	-0.011893	-0.29139	1.26165	0.000853597	0.0814356	-0.725915	0.718227	-0.0435034	-0.0891248	0.704377	-0.1925	-0.562936	0.009448	0.0095846	0.186738	-0.0184877	0.939764	-0.007926	0.158949	0.21772	0.0107285	0.0839995	0.347467
201794_s_at	-0.79961	0.202693	0.938391	1.03983	0.415841	-0.382644	-0.361785	0.0744668	0.20318	0.522657	0.228432	0.62059	-0.77231	0.850272	1.06558	-0.159074	-0.297887	0.247033	0.201569	0.485267	0.260333	0.186268	0.191328	0.243847	0.037401	0.046042	0.09996	-0.01635	0.427285
201795_at	0.22006	-0.123033	0.472643	0.647055	-0.174826	0.390304	0.134286	0.362694	0.611002	0.803708	0.430686	0.339156	-0.383985	1.42587	0.372503	0.046803	0.189834	0.26404	0.365047	0.198645	0.20683	0.160346	-0.800636	-0.106767	0.264183	0.01778	-0.467963	1.07316	0.302109
201796_s_at	0.00814677	-0.0386162	1.13098	0.0708943	-0.417602	1.11732	0.0882521	-0.336802	0.854567	1.59941	0.16469	0.657963	1.9332	0.691627	0.115002	-0.071571	0.360932	-0.574139	-1.04511	0.407733	0.379603	0.367924	-0.172916	0.0168994	-0.209729	-0.599858	0.903555	-1.0527	-0.0853181
201797_s_at	-0.974389	0.943418	0.321521	0.653618	0.537124	-0.532544	-0.161189	-0.663712	1.26263	1.7185	0.261697	2.25252	-0.452911	1.55784	1.63265	-0.218156	-0.554515	-0.374521	-0.502121	0.304454	0.235994	-0.0417095	-0.106029	-0.313019	-0.286561	-0.043435	0.22076	-0.748507	0.040857
201798_s_at	-0.535833	0.087531	-2.48223	1.06315	-0.690352	-0.0782776	0.507251	-1.21946	-0.535404	1.7711	0.268877	1.62987	0.108476	-0.479466	-0.157168	-0.483133	-0.316577	-1.06341	-1.5736	-0.122158	-0.317058	-0.403652	-0.392405	-1.95002	-1.96523	-0.497761	-1.8868	-1.66329	-1.42335
201801_s_at	0.592653	0.076629	0.456674	-0.225466	-0.74207	0.141421	-0.645264	-0.490997	-1.46698	-1.91673	-0.462576	-0.461737	0.677998	-1.95125	-1.59176	0.453177	0.41602	0.103196	-0.319033	-0.557647	0.002223	-0.0733416	0.0059834	-0.291358	-1.12847	-1.22175	0.0459076	-1.32261	-0.346402
201802_at	-0.269227	0.87934	0.212758	0.0268945	-1.07877	0.0988542	0.145413	0.229112	-1.10649	-2.07286	-0.0602382	0.793667	-0.301582	-2.19193	-0.655557	-0.0295749	0.013246	-0.157174	-0.540756	-0.594679	0.0921536	0.0613084	-0.444732	-0.679066	-1.07933	-0.174376	0.570626	-0.952436	-1.11449
201806_s_at	-0.281802	1.12441	0.508648	1.40275	0.307719	0.058554	-0.0277812	-0.417005	0.705325	0.525393	0.246851	0.893538	-0.916567	0.975491	1.17262	0.0063265	0.305025	0.0710486	0.0453382	0.0086055	0.251207	-0.231849	0.0033507	0.139181	0.050118	0.546602	-0.706154	0.0974471	0.677721
201810_s_at	0.0744036	0.012405	-0.33852	0.736132	-0.759768	0.714269	-0.0518695	1.0886	1.04241	0.946336	0.372328	0.595506	0.544317	-0.671859	0.685286	0.0447731	-0.228687	-0.039807	-0.488629	-0.74063	-0.028269	0.151165	0.437912	-0.593766	-0.36172	-0.179994	0.711926	-0.831632	-0.0560495
201815_s_at	0.290368	0.0517452	0.529684	0.00264528	0.0222045	-0.0109421	-0.249119	0.0115876	-0.5008	-0.430855	0.231258	-0.437513	1.18792	-0.839832	-0.236653	0.906902	0.374355	0.520885	0.433535	-0.160539	-0.63452	0.194781	0.546524	-0.265934	0.397869	0.0402564	0.167563	-0.597834	0.007326
201818_at	-0.109918	0.463915	-1.07333	1.45524	1.17457	0.360339	0.478457	0.124815	2.00292	3.70769	0.189076	0.588941	-0.328103	0.862035	1.93834	0.460381	0.708758	0.765219	1.01097	2.36614	0.614765	1.0419	1.24528	-0.018546	0.968598	0.641912	0.875173	-0.0076606	1.99116
201819_at	-0.131571	0.793104	0.845845	0.197304	0.377836	-0.0358017	-0.0327434	0.00861138	-0.70806	-2.02632	0.0208854	0.284315	-0.969931	-0.345596	-0.133832	0.128215	-0.025153	0.151144	-0.574672	-1.12302	-0.055741	-0.283858	-0.069758	0.09355	-0.535067	0.054969	0.478314	-0.385504	-1.10554
201822_at	-0.949199	0.370013	1.7811	-0.472545	-0.382857	0.0781774	0.667535	-0.246839	-0.579397	0.137349	0.265314	-0.698409	-0.173263	-0.584076	0.21296	-0.877522	0.442687	-0.516762	-0.626396	0.282237	-0.417473	0.0376559	0.602835	-0.403404	-0.28159	0.237498	0.699613	0.0713497	-0.0919074
201824_at	0.229052	-0.253517	0.323233	-0.111583	0.141733	-0.18768	0.0234663	0.0181824	-0.238055	0.0830276	-0.233832	0.197907	-0.218948	0.332991	0.14133	-0.216443	0.190397	0.157779	-0.004083	0.295383	-0.395672	-0.108722	-0.844337	-0.007396	-0.088298	-0.0561035	-1.10866	1.0104	0.184221
201826_s_at	0.0395697	0.240866	0.770871	-0.630262	0.330397	0.130513	0.275346	0.184035	-0.314756	-1.09663	0.0726825	-0.186724	-0.170404	0.540511	0.624461	0.172785	0.055842	0.38306	0.491461	0.471663	-0.0955846	0.107971	0.924396	0.748289	0.328255	0.201871	0.521989	0.328655	0.338299
201829_at	-0.335549	-0.0536616	0.0623328	-0.866745	-0.29867	0.625889	-0.210207	-0.162416	-1.58434	-2.44034	0.270662	-0.274109	-0.394865	-0.895947	-1.29745	-0.0264285	0.066353	-0.143906	-0.293	-0.858889	0.000154	-0.15177	0.128295	-0.009101	-0.483378	-0.035426	-0.328346	-0.375074	-0.205889
201830_s_at	0.382901	0.0312064	0.577233	-0.904047	-0.177071	0.588623	-0.345075	-0.377847	-2.06811	-2.9683	-0.0165242	-0.777903	-0.0231912	-1.07731	-1.62054	0.636005	0.159688	0.171482	-0.326871	-0.843635	-0.264007	-0.420498	-0.187835	-0.05902	-0.460535	0.273651	-1.02599	0.403202	-0.609002
201831_s_at	-0.136864	-0.0921164	-0.0406907	-0.200176	0.073651	0.436615	0.196136	0.101877	0.455833	0.485355	0.0865098	-0.693176	1.25998	-0.249649	-0.0318209	0.315567	-0.007803	-0.434162	0.103117	-0.200246	-0.22753	-0.100536	0.938898	0.437705	0.569392	-0.022687	0.549101	-0.084653	0.429856
201836_s_at	0.434593	0.767228	0.438553	0.465195	-0.105987	0.124202	-0.0227862	0.0298434	0.388189	0.82013	-0.155107	-0.158687	-0.125935	-0.107437	-0.563472	-0.148037	-0.663423	-0.531273	0.138064	-0.0588497	-0.160068	0.107312	0.135076	0.0923037	-0.421015	-0.276495	0.221952	-0.887884	0.0847676
201839_s_at	-0.288691	-0.998728	-0.65086	-1.12572	-0.503089	-0.712914	-0.237543	0.993237	-0.789562	1.71056	1.05202	0.781558	-0.132637	-0.112296	-1.54772	-0.539906	0.0807646	-0.691985	-1.35637	-0.529792	0.0790536	-0.780709	-0.829708	0.0231106	-0.381993	0.144514	-0.716959	0.172406	-0.692556
201842_s_at	0.0230426	0.134039	-0.194616	0.00407953	0.000874273	-0.0363506	0.00698502	0.0270605	0.00176512	0.00618488	0.0828678	0.465827	0.285853	0.0367964	0.0559647	0.413465	-0.023454	0.0226428	-0.324057	0.0318832	-0.406698	-0.165067	-0.820829	-1.55799	-4.03818	-0.237101	-0.0171515	-1.68547	-0.478951
201844_s_at	0.1208	-0.96506	-0.214906	-0.497358	-0.52473	0.287362	0.163649	0.19067	-0.504528	-1.52291	0.00757047	-0.362371	0.0799449	-0.809941	-0.50014	0.133242	-0.157856	0.173761	-0.370668	-0.304534	0.048882	-0.15841	0.386728	-0.170253	-0.075271	-0.0073565	0.390506	-0.491296	-0.62912
201850_at	0.192759	0.754304	-0.118955	0.390949	0.226617	-0.665286	-0.264466	-0.743121	-0.152107	-0.0167826	0.161293	1.19619	-0.359328	-0.487333	0.563955	0.0707031	-0.420418	-0.28485	0.153481	0.275387	0.267206	-0.124584	-0.298183	0.112776	-0.725633	-0.0252416	0.904028	-1.14893	-0.423368
201852_x_at	-0.0105185	0.0833997	-0.069412	-0.0292915	0.00335706	-0.0165861	-0.132789	-0.0417095	-0.401074	-1.26088	0.00449088	0.0183139	-0.0910134	0.045434	0.032921	-0.0241082	-0.0065076	0.623061	-2.78797	-3.42374	-0.0152304	-0.0084524	1.42157	-1.27712	-2.62039	0.0038619	0.0176814	0.0294373	0.040483
201853_s_at	-0.637586	0.356812	0.0660788	0.407451	-0.0701095	-0.57573	-0.271463	0.299653	0.943126	1.02124	-0.114745	0.303362	-0.431268	0.467946	0.000722659	0.004333	0.349222	-0.0259855	0.418349	0.302546	-0.126426	0.30894	0.798552	-0.276022	-0.314454	-0.0029487	-0.0002752	-0.789706	-0.692673
201856_s_at	0.320328	-1.78257	-0.378682	-0.678817	-1.10835	-0.0879878	-0.440483	0.0248539	0.303029	0.0957096	-0.726844	-1.25543	0.904909	0.0649957	-0.699336	0.193439	-0.285461	-0.43913	0.027964	-0.37635	-0.338598	0.053155	1.0658	-0.184519	0.53863	-0.218172	0.466066	-0.414325	0.217061
201858_s_at	1.14845	-1.2859	-0.0209424	-0.267986	0.263723	-0.899778	-0.849108	-0.805315	-0.489175	-1.37099	-0.160562	0.575876	2.68696	-1.4884	-0.30376	0.372854	-0.57434	-0.409796	-0.3638	-1.23042	0.525983	0.612321	0.453583	-0.017023	-0.848491	0.425911	0.754647	-0.741444	-0.85068
[truncated: 11,175 more rows]

## Sheet: additional Table 2
cluster1	cluster2	cluster3	cluster4	cluster5	cluster6	cluster7	cluster8	cluster9	cluster10	cluster11	cluster12	cluster13	cluster14	cluster15	cluster16	cluster17	cluster18	cluster19	cluster20	cluster21	cluster22	cluster23	cluster24
[truncated: 176 more rows]

[truncated: 10 more sheets: additional Table 3, additional Table 4, additional Table 5, additional Table 6, additional Table 7, additional Table 8, additional Table 9, additional Table 10, additional Table 11, additional Table 12]
